# Supplementary material for: Removing the societal and legal impediments to the HIV response: An evidence-based framework for 2025 and beyond
Source: PLoS One. 2022 Feb 22;17(2):e0264249. doi: 10.1371/journal.pone.0264249 (PMC8863250; doi:10.1371/journal.pone.0264249)
Supplement: S1 Data — (XLSX) [file pone.0264249.s008.xlsx]

## Sheet: Home
	Version 2.0
	Project Name: Developing inputs for UNAIDS on including social enablers into HIV modelling
	Activites 1 and 2
	List of Social Enablers
	1. HIV-related Stigma and Discrimination
	2. Access to Justice
	3. Gender Equality
	4. Development Synergies

## Sheet: 1. Stigma
General Information											Study characteristics																	Evidence on effects									Target(s)			Included in SE report	Recommendation to include in the SE paper		Notes
Reviewer		Ref ID	Author	Title	Year	Country	UNAIDS region	WHO region	WB region	WB Income group	Intervention Level (socio-ecological level)	Summary of Intervention (give details of duration, if applicable)	Aim of Intervention	Year of implementation	Target Population	Details if 'multiple' for level or pop	Sample	Study Design	If mixed, describe; if policy, describe framework/methods utilized	HIV-related outcome (s)	Details for HIV-related outcome, note if outcome measures are validated, provide outcome measure and timeframe, if available	Non-HIV outcomes	Details for non-HIV outcomes, note if outcome measures are validated, provide outcome measure and timeframe, if available)	Results (Quantitative)	Results (Qualitative)	Results (Policy Review)	Notes	Description of programme impementation, if available	Intervention examined HIV-related outcomes	Was the effect statistically significant?	Describe effect estimate and outcome, if yes	Co-variates	Intervention examined non HIV outcomes	Was the effect(s) statistically significant?	Describe effect estimate and outcome, if yes	Co-variates	Target	Target, if mixed	Notes		Recommendation	Reasons to reject	Full citation	Link
TP	Excluded		Adam, BD. et al.	hivstigma.com, an innovative web-supported stigma reduction intervention for gay and bisexual men.	2011	Canada	WESTERN AND CENTRAL EUROPE AND NORTH AMERICA	Region of the Americas	North America	High income	Multiple	The hivstigma.com campaign was a community-level intervention, premised not primarily on an information bite or telegraphic command but on a question, ‘If you were rejected every time you disclosed, would you?’ The social marketing campaign centered on this question was intended to be sufficiently provocative to encourage public reflection and conversation and to invite men to a Web site where th…	The intent was to engage the discourses of moral reasoning and sexual decision making circulating in local communities of gay and bisexual men and to stimulate community building by providing a forum for dialogue that could affect local cultures to enhance sexual health.	September 2008 to Arpil 2009	LGBTQ	This was an evaluation of a community-level intervention. Statistical analyses were performed using individual-level data coming from responses of individuals that were invited by e-mail to fill out a web-based pre-test in September 2008 to gauge stigma-related attitudes, beliefs and behaviors, risk practices and demographics of respondents.	1942 indviduals pre-test and 1791 indviduals post-test	Pre/Post Test without Control Group	Not applicable	Not reported	Not reported	HIV stigma	Responses related to awareness of the stigma reduction intervention (aware versus not aware) and to seven questions on stigma perceptions -I think that gay men with HIV are likely to disclose their HIV status to their sexual partners -I think gay men with HIV are reluctant to disclose their HIV status to their sexual partners because they do not want to be rejected -If a gay man has HIV, there is…	A statistically significant shift among those aware of the intervention toward reduced stigma-related attitudes and behaviors and toward recognition that HIV-positive gay men face stigma in the gay community and that stigma reduces the likelihood of HIV disclosure.	None reported	Not applicable	Interventions to Reduce HIV Stigma and Discrimination in the Individual, Family, and Community Settings	The launch of the HIV stigma campaign took a three-pronged approach: (i) development of a province-wide advertising strategy; (ii) creation of a range of promotional materials delivered by frontline outreach workers across the province and (iii) development of an attractive, professional and interactive Web site that would provide essential information, referrals and a community forum moderated b…	No	Not applicable	Not applicable	Not applicable	Yes	Yes	I think gay men with HIV are reluctant to disclose their HIV status to their sexual partners (adjusted Odds Ratio: 1.48 (1.12-1.96), p<0.001) If a gay man has HIV, there is no excuse for him not to talk about his HIV status before having sex with a new partner (adjusted Odds Ratio: 0.63 (0.45-0.87), p<0.001) I think gay men with HIV face stigma and discrimination within the gay community (adjuste…	Time (pre-test/post-test), sexual identity (gay or homosexual, bisexual, straight or heterosexual and other), age, place of residence, education, HIV status, and sexual risk (UAI with a casual male partner of unknown or different status, UAI with a casual male partner of the same status and no UAI).	Discriminatory attitudes reported by general public			Yes	No	Not assessing HIV outcomes	Adam, B. D., J. Murray, S. Ross, J. Oliver, S. G. Lincoln and V. Rynard (2011). "hivstigma.com, an innovative web-supported stigma reduction intervention for gay and bisexual men." Health Education Research 26(5): 795-807.	https://www.ncbi.nlm.nih.gov/pubmed/21242322
TP	Excluded		Al-Mazrou, YY. et al.	Impact of health education on knowledge and attitudes of Saudi paramedical students toward HIV/AIDS	2005	Saudi Arabia	NORTH AFRICA AND MIDDLE EAST	Eastern Mediterranean Region	Middle East & North Africa	High income	Individual	Phase 1: cross-sectional survey to assess basic HIV knowledge and attitudes; phase 2: package of health education materials were prepared; phase 3: students from phase 1 were exposed to the educational materials. Consisted of a lecture, video, and booklet distributed. They covered info on the magnitude of the HIV problem, manifestations, modes of transmission, and a message aimed a changing stude…	To assess the impact of health education on the knowledge and attitudes ofparamedical students in Saudi Arabia toward HIV/AIDS	2002-2003	Medical/Healthcare students		653 students	Quasi-experimental		Not reported	Not reported	Knowledge and attitudes toward HIV/ AIDS	No specific stigma measures mentioned.	The percentage of students who accepted home-care for HIV-infected individuals ( 13% and 12% to 43% and 43%) and HIV-infected individuals’ right at work (16% and 19% to 50% and 58%) significantly increased among both males and females.	None reported	Not applicable	Interventions to Reduce HIV Stigma and Discrimination in the Healthcare Setting No control group	Not available	No	Not applicable	Not applicable	Not applicable	Yes	Yes	p values and x^2 values reported from MacNemar test, proportions before and after are reported, intervention effect sizes not reported	Not considered	Experienced stigma in healthcare setting		Looking at attitudes of paramedical students towards some issues related the HIV/AIDS		No	Not assessing HIV outcomes	Al-Mazrou YY, Abouzeid MS, Al-Jeffri MH. Impact of health education on knowledge and attitudes of Saudi paramedical students toward HIV/AIDS. Saudi Med J 2005; 26:1788–1795.	https://www.ncbi.nlm.nih.gov/pubmed/16311667
TP	Excluded		Apinundecha, C. et al.	A community participation intervention to reduce HIV/AIDS stigma, Nakhon Ratchasima province, northeast Thailand	2007	Thailand	ASIA AND PACIFIC	South-East Asia Region	East Asia & Pacific	Upper middle income	Community	The community participation process used participatory action research to develop an approach to combat HIV/AIDS stigma within the community. The process consisted of eight stages that involved the entire community and allowed participants to discuss and share their opinion and to take action at all stages. The process took 8 months Leader engagement: An initial meeting was held with PLWHA, their…	To evaluate a community participation process to combat HIV/AIDS stigma within the community	Not reported	Multiple	(1) PLWHA; (2) PLWHA’s main caregivers; and (3) other community members.	Intervention village (n=32), control village (n=34)	Pre/Post Test with Control Group	Not applicable	Not reported	Not reported	HIV/AIDS knowledge and stigma	To quantify the HIV/AIDS knowledge and HIV/ AIDS stigma variables the following method was employed. HIV/AIDS knowledge score was created from the number of correct answers to a fifteen-question multiple-choice test on HIV/AIDS knowledge (theoretical range is 1-15). HIV/ AIDS stigma scores were calculated as the total of the scores from up to thirty items, with each item scored from five (strongl…	On average, there was a substantial increase in both the HIV/AIDS knowledge score (from a mean of 9.13 to 13.13) and the HIV/AIDS stigma score (from a mean of 98.75 to 133.84) in the implementation village but very little change in the control village. Analysis of covariance confirms that, controlling for initial levels of HIV/AIDS knowledge and stigma, the intervention had a significant effect o…	Participatory observations by the researchers on villagers’ perceptions and behaviour were consistent with the quantitative results.	Not applicable	Interventions to Reduce HIV Stigma and Discrimination in the Individual, Family, and Community Settings	Not available	No	Not applicable	Not applicable	Not applicable	Yes	Yes	There was a substantial increase in both the HIV/AIDS knowledge score (from a mean of 9.13 to 13.13, p<0.01) and the HIV/AIDS stigma score (from a mean of 98.75 to 133.84, p<0.01) in the intervention village. Higher values of the HIV/AIDS stigma score represent lower levels of HIV/AIDS-related stigma.	Initial levels of HIV/AIDS knowledge and stigma	Internalized stigma				No	Not assessing HIV outcomes	Apinundecha C, Laohasiriwong W, Cameron MP, Lim S. A community participation intervention to reduce HIV/AIDS stigma, Nakhon Ratchasima province, northeast Thailand. AIDS Care 2007; 19:1157–1165	https://www.ncbi.nlm.nih.gov/pubmed/18058400
TP	Excluded		Argento, E.	Confronting structural violence in sex work: lessons from a community-led HIV prevention project in Mysore, India	2011	India	ASIA AND PACIFIC	South-East Asia Region	South Asia	Lower middle income	Community	Ashodaya'- Community led HIV prevention program; which has developed relationships between sex workers, brokers, lodge owners and the police, through monthly meetings and sessions on violence, sexual health, and HIV prevention.			Multiple	Sex Workers, LGBTQ, Police, General Population	34 IDI's with Sex Workers (20 Female, 14 Male), 12 interviews with Transgender Sex Workers, Police, Lodge Owners, Boyfriends, Brokers, and 2 FGD's with FSWs and MSWs.	Qualitative Pre-Post		Not reported	Not reported	HIV Prevention, reducing S & D					Interventions to Reduce HIV Stigma and Discrimination in the Justice Setting Mentions the effectiveness of the program in reducing HIV prevalence, but that was not the purpose of this study.														No	Not assessing HIV outcomes	Argento E, Reza-Paul S, Lorway R, Jain J, Bhagya M, Fathima M, Sreeram SV, Hafeezur RS, O'Neil J. Confronting structural violence in sex work: lessons from a community-led HIV prevention project in Mysore, India. AIDS Care. 2011; 23(1):69-74.	https://www.ncbi.nlm.nih.gov/pubmed/21218278
TP	Excluded		Arora, S. et al.	Effectiveness of an Empowering Programme on Student Nurses’ Understanding and Beliefs about HIV/AIDS	2014	India	ASIA AND PACIFIC	South-East Asia Region	South Asia	Lower middle income	Individual	The five day empowering programme was prepared in consultation with eight experts from community medicine and nursing field with an objective to expand the understanding of student nurses and modify their beliefs related to HIV/AIDS. First two days focused on the magnitude, basic dynamics, mode of transmission and prevention of HIV/AIDS. Next two days were dedicated to alter the beliefs of studen…	To assess the effectiveness of an empowering programme on understanding and beliefs of nursing students related to HIV/AIDS	August 2011 to March 2012	Medical/Healthcare students		33 students in experimental group who received five days empowering programme and 32 students in the control group who were not exposed to the empowering programme	Pre/Post Test with Control Group		Not reported	Not reported	Understanding and beliefs of students related to HIV/AIDS	To assess the understanding of nursing students towards HIV/AIDS, 52 objective items were framed. It contained 29 MCQs and 23 true false items. Each MCQ contained a statement followed by four options. There was only one correct response. Every correct response was given one score. The 23 true false items contained statements having possible choices of “True, False, and Don’t Know”. The “Don’t Kno…	Empowering programme was highly effective in increasing the understanding of student nurses about HIV/AIDS and modifying their beliefs related to the same. After the implementation of the empowering programme to the experimental group, there was 48.9% increase in the mean scores related to mode of transmission and 47.5% increase in mean scores in the items related to prevention against HIV infect…	Not reported	Not reported	Interventions to Reduce HIV Stigma and Discrimination in the Healthcare Setting	Not available	No	Not applicable	Not applicable	Not applicable	Yes	Yes	After the implementation of the empowering programme the mean score for understanding of nursing students towards HIV/AIDS was 30.39 (SD: 7.6) in the intervention groups compared to 22.94 (SD: 9.5) in the control group, p=0.001. The mean score for beliefs towards HIV/AIDS was 129.12 (SD: 13.5) in the intervention group compared to 112.22 (SD:32.9) in the control group, p=0.01.	No adjustment	Experienced stigma in healthcare setting		Beliefs of the students towards HIV/AIDS	Yes	No	Not assessing HIV outcomes	Arora S, Jyoti S, Chakravarty S. Effectiveness of an Empowering Programme on Student Nurses’ Understanding and Beliefs about HIV/AIDS. Int J Nurs Educ 2014; 6.	https://www.researchgate.net/publication/271353915_Effectiveness_of_an_Empowering_Programme_on_Student_Nurses'_Understanding_and_Beliefs_about_HIVAIDS
TP	Excluded		Barroso, J. et al.	A Randomized Controlled Trial of the Efficacy of a Stigma Reduction Intervention for HIV-Infected Women in the Deep South	2014	United States of America	WESTERN AND CENTRAL EUROPE AND NORTH AMERICA	Region of the Americas	North America	High income	Individual	The stigma intervention is a 45-min video titled, ‘‘Maybe Someday: Voices of HIV-Positive Women.’’ It portrays five composite representations of the women from the studies in the metasynthesis, with each relating a narrative based on one or two themes derived from the synthesized studies. Characters in the video are designed to connect with viewers on multiple levels and acknowledge the interplay…	To assess the feasibility, acceptability, and utility of implementing a low-cost, technologically delivered intervention to mitigate the negative effects of HIV-related stigma on women	Not reported	Multiple	Women, PLHIV	Intervention (n=51) and Control (n=48)	Pre/Post Test with Control Group	Not applicable	Not reported	Not reported	HIV/AIDS knowledge and stigma : RSES Total Score, CSES Scales, CSES Problem Focused Coping, CSES Stop Unpleasant Emotions & Thoughts, CSES Support from Family & Friends, IHSS Weighted Scales, IHSS Disclosure, IHSS Acceptance, IHSS Social Relationships and IHSS Stereotypes (Efficacy Measures)	Most of the instruments have been used in other studies of HIV-infected participants. The IHSS, the primary outcome, was developed after the advent of protease inhibitors, so the items represent stigma in the era of highly active ART (HAART). Self-esteem was measured using the RSES, which is a 10-item measure of global self-esteem using a four-point Likert scale ranging from “strongly agree” to “…	This stigma reduction intervention delivered via an iPod Touch device was effective in reducing stigma and enhancing self-esteem and coping self-efficacy in a group of stigmatized HIV-infected women in the Deep South. The success of the intervention in the geographical and cultural context of the Deep South adds to our enthusiasm that we may have found a way to impact one of the most persistent n…	None reported	Not applicable	Interventions to Reduce HIV Stigma and Discrimination in the Individual, Family, and Community Settings. There are several limitations to the study. First, we do not have a Spanish language version of theDVD, which prevented us from recruiting monolingual Spanish-speaking women. As therewere no studies of such women in our metasynthesis, we need to gather more data about these women to confirm th…	Not available	No	Not applicable	Not applicable	Not applicable	Yes	Yes	There was a treatment-by-time effect for self-esteem (intent-to-treat: p =0.0308; completers: p= 0.0284), with the intervention showing a significant linear increase in self-esteem over the 90 days. Race/ethnicity was a significant covariate, with black women in both conditions reporting higher mean self-esteem scores when compared with women representing other racial/ethnic groups (intent-to-tre…	They identified potential covariates to be included in the efficacy analysis.	Internalized stigma			Yes	No	Not assessing HIV outcomes	Barroso J, Relf M V., Williams MS, Arscott J, Moore ED, Caiola C, et al. A Randomized Controlled Trial of the Efficacy of a Stigma Reduction Intervention for HIV-Infected Women in the Deep South. AIDS Patient Care STDS 2014; 28:489–498.	https://www.ncbi.nlm.nih.gov/pubmed/25084499
TP	Excluded		Batey, DS. et al.	Adaptation and Implementation of an Intervention to Reduce HIV-Related Stigma Among Healthcare Workers in the United States: Piloting of the FRESH Workshop	2016	United States of America	WESTERN AND CENTRAL EUROPE AND NORTH AMERICA	Region of the Americas	North America	High income	Individual	We adapted and tailored an HIV stigma-reduction intervention for healthcare settings in the US originally developed and tested in five African countries (Lesotho, Malawi, South Africa, Swaziland, and Tanzania). The original intervention brought together healthcare professionals (nurses) and patients (PLWH) from the same health facility for a 2-day workshop facilitated by a representative fromeach…	Assess the feasibility and acceptability of a healthcare setting stigma-reduction intervention, the Finding Respect and Ending Stigma around HIV (FRESH) Workshop	May and September 2014	Healthcare workers		PLWH (n =19) and HW (n = 17)	Pre/Post Test without Control Group	Not applicable	Not reported	Not reported	PLHIV participants: empowerment, HIV treatment self-efficacy, self-esteem, HIV-related stigma, and coping. HW participants: empathy, HIV knowledge, HIV-related stigma and attitudes toward PLHIV, perceived risk of HIV, and familiarity and social distance.	Measures for PLHIV participants included empowerment, HIV treatment self-efficacy, self-esteem, dimensions of HIV-related stigma, and coping. Measures for HW participants included empathy, HIV knowledge, HIV-related stigma and attitudes toward PLHIV, perceived risk of HIV, and familiarity and social distance.	Most of themeasures had good–excellent internal consistency reliability in these samples, with Cronbach’s alpha scores for most scales and subscales ranging from 0.70 to 0.96, with a few exceptions (observed healthcare stigma= 0.36, negative attitudes toward PLWH= 0.59, using emotional support = 0.18, and self-blame = 0.43). Pre- and postquestionnaire results on the scales measured are presented …	None reported	Not applicable	Interventions to Reduce HIV Stigma and Discrimination in the Healthcare Setting. The study is limited by sample size and single-city implementation, which hinders generalizability of the results. In addition, workshop participants in this study were mostly motivated to broaden their knowledge about HIV-related stigma. HW included staff from local university-based and community-based ASOs who rout…	Not available	No	Not applicable	Not applicable	Not applicable	Yes	Mixed	Detected a statistically significant ( p = 0.047) increase in reported observations of stigma in their work-places among HW at post-workshop. Pre-test (mean, sd); Post-test (mean, sd); paired t-test; p value *Healthcare workers Empathy (Adaptation of the Jefferson Scale of Physician Empathy): 4.59, 0.388; 4.66, 0.402; 0.979; p>0.05 HIV knowledge (HIV Knowledge Questionnaire (HIV-KQ-18)): 16.41, 2…	Not applicable	Mixed	Experienced stigma in healthcare setting and internalized stigma	Observed HIV-related stigma among health facility staff, HIV stigma and discrimination among health facility staff towards PLHIV, HIV-related stigma among PLHIV including enacted stigma and negative self-image, coping among PLHIV includin self-blame		No	Not assessing HIV outcomes	Batey DS, Whitfield S, Mulla M, Stringer KL, Durojaiye M, McCormick L, et al. Adaptation and Implementation of an Intervention to Reduce HIV-Related Stigma Among Healthcare Workers in the United States: Piloting of the FRESH Workshop. AIDS Patient Care STDS 2016; 30(11): 519-527.	https://www.ncbi.nlm.nih.gov/pubmed/27849373
TP	Excluded		Bekele, A. & Ali, A.	Effectiveness of IEC interventions in reducing HIV/AIDS related stigma among high school adolescents in Hawassa, Southern Ethiopia	2008	South Africa	AFRICA - EAST AND SOUTHERN	African Region	Sub-Saharan Africa	Upper middle income	Individual	Interventional study was employed in four high school interventions adolescents using four different IEC namely; interpersonal communication, pamphlets, educational video or combination of the three interventions.	Magnitude and predictors of HIV/AIDS related stigma and discrimination and more specifically the effectiveness of IEC interventions in reducing these attitudes among high school adolescents in Hawassa .Town	15th of January to 25th of March 2007	At Risk Youth		A total of 404 students (101 students in each school) were recruited for the study, however, 373 students from four response rate high schools were enrolled in the study.	Pre/Post Test with Control Group	Not applicable	Not reported	Not reported	HIV/AIDS stigma	Four IEC materials interpersonal communication, pamphlets, educational video movie and a combination of those three interventions used in this study were evaluated for their effectiveness in reducing HIV related stigma and discrimination.	In this analysis, it was revealed that adolescents in grade 9 were 2.23 times more likely to avoid learning/working with PLWHA than those in grade 10 (OR=2.23, 95% CI 1.2-4.1). Orthodox and Catholic religions had negative impact on avoiding learning/working with PLWHA compared to Protestant religion, (OR=0.43, 95% CI, 0.22-0.82) and (OR=0.22, 95%CI, 0.06-0.77) respectively. Adolescents who believ…	None reported	Not applicable	Interventions to Reduce HIV Stigma and Discrimination in the Education Setting	Interventional study was employed in four high school interventions adolescents using four different IEC namely; interpersonal communication, pamphlets, educational video or combination of the three interventions	No	Not applicable	Not applicable	Not applicable	Yes	Yes	Four of the variables (grade, religion, HIV transmission through witchcraft and feeding by uncooked egg/meat of chicken swallowed used condom) remained to be significantly and independently associated with the avoidant behavioral intentions. F-statistics=17.484 and p-value <0.0001 were found to be significant to reveal the differences in effectiveness of the interventions in reducing HIV related …	Not applicable					No	Not assessing HIV outcomes	Bekele, A. & Ali, A. Effectiveness of IEC interventions in reducing HIV/AIDS related stigma among high school adolescents in Hawassa, Southern Ethiopia. Ethiop J Heal Dev 2008; 22: 232–242.	https://www.researchgate.net/publication/228639122_Effectiveness_of_IEC_interventions_in_reducing_HIVAIDS_related_stigma_among_high_school_adolescents_in_Hawassa_Southern_Ethiopia
TP	Excluded		Bell, CC. et al.	Building Protective Factors to Offset Sexually Risky Behaviors among Black Youths: A Randomized Control Trial	2008	South Africa	AFRICA - EAST AND SOUTHERN	African Region	Sub-Saharan Africa	Upper middle income	Individual	Collaborative HIV Adolescent Mental Health Program South Africa (CHAMPSA) is a manualized program including 10–90- minute sessions delivered over 10 weekends. One target of CHAMPSA is to decrease stigma surrounding HIV infection. The final adapted CHAMPSA manualized program [AmaQhawe (Champions) program], comprises 10-90-minute sessions delivered over 10 weekends. Given the amount of time familie…	The CHAMPSA intervention targeted HIV risk behaviors by strengthening family relationship processes as well as targeting peer influences through enhancing social problem solving and peer negotiation skills for youths.	May 2003 to April 2006	Multiple	At risk youth and their caregivers	579 children (281 in intrevention and 298 in control) and a corresponding 478 caregivers (245 in intervention and 233 in control)	RCT	Not applicable	Not reported	Not reported	HIV knowledge and stigma surrounding HIV infections	A stigma scale questionnaire was used but it is not defined in the article. The scale was validated (Cronbach alpha > 0.7)	The results indicate the intervention decreased stigma toward HIV-infected people at a statistically significant level in adults (P= <0.0187) and in children (P=<0.0045).	None reported	Not applicable	Interventions to Reduce HIV Stigma and Discrimination in the Education Setting Both youth and caregivers were sampled, so the target pop was coded as 'multi'. Schools in KwaDedangendlale were used to conduct the intervention. Each school that agreed to participate was randomized to either the intervention or control.	Community caregivers trained as facilitators delivered the intervention on the weekends. Randomizing conditions to schools in the 4 community areas prevented contamination—a problem discovered in the pilot. To ensure fidelity of implementation across schools and times, the intervention was manualized and facilitators were trained, supervised and guided by use of a step-by-step facilitator manual.…	No	Not applicable	Not applicable	Not applicable	Yes	Yes	Effect size expressed as change in standard deviation units. Less stigma toward HIV-infected people among caregivers (adult data) (P=0.0187, Effect Size=0.403) Less stigma toward HIV-infected people among youth at risk (P=0.0045; Effect Size=0.698). Impact estimates from a mixed-effects regression model: 1.87 (SE: 0.47) in caregivers and 3.86 (SE: 0.92) in youht at risk	Adjusted for pretest scores and demographic variables (age, gender and youth group affiliation for child data and education, gender and religion for adult data). Bonferroni correction for multiple comparisons was applied.	Discriminatory attitudes reported by general public			Yes	No	Not assessing HIV outcomes	Bell CC, Bhana A, Petersen I, McKay MM, Gibbons R, Bannon W, Amatya A. Building protective factors to offset sexually risky behaviors among black youths: a randomized control trial. J Natl Med Assoc. 2008; 100(8):936-44	https://www.ncbi.nlm.nih.gov/pubmed/18717144
TP	Excluded		Bhatta, DN. & Liabsuetrakul, T.	Efficacy of a Social Self-Value Empowerment Intervention to Improve Quality of Life of HIV Infected People Receiving Antiretroviral Treatment in Nepal: A Randomized Controlled Trial.	2016	Nepal	ASIA AND PACIFIC	South-East Asia Region	South Asia	Low income	Individual	The intervention was delivered over six sessions held weekly at the ART center lasting one and half hours. Sessions were conducted with a group of 8–10 participants. All the intervention sessions were facilitated by two national level trainers with a public health graduate degree. A facilitator delivered the intervention with participatory learning activities, buzz sessions, brain storming, lectu…	Empowerment intervention social self-value package with an aim to assess its efficacy in order to improve the quality of life (QoL) of HIV infected people receiving antiretroviral treatment.	September and November 2014 with 3 month and 6 month follow up (June 2015)	PLHIV		132 (66 in control and 66 in intervention arm) PLHIV receiving ART between 6 months and 2 years prior to the study as per the national ART guidelines of NCASC	RCT	Not applicable	Not reported	Not reported	The primary outcome was Quality of Life. Secondary outcomes were stigma and social support. Nonlinear mixed-effects regression models were used to evaluate the effect of the intervention on the primary and secondary outcomes. The effects of empowerment, social support and stigma on the QoL were also analyzed with a mixed effect model. Nonparametric mixed-effects regression models were also used t…	QoL was measured using WHOQoL-HIV which contains 29 items divided into six domains, namely physical, psychological, level of independence, social, environmental and spiritual. All the items were rated using a 5-point Likert scale where 1 indicated low or negative perceptions and 5 indicated high or positive perceptions. Higher scores indicated better quality of life. All the domain scores were ob…	The mean scores of empowerment, social support and quality of life increased and stigma scores were reduced inthe intervention group at 3- and 6-months. An intervention effect on social support, stigma and QoL was significantly increased by time and group with low and high empowerment.	None reported	Not applicable	Interventions to Reduce HIV Stigma and Discrimination in the Individual, Family, and Community Settings	Fidelity of the intervention was maintained with continuous monitoring of the allocated time for topic, methods and contents of the sessions by a health officer and supervised by the research team leader. Participants were assured to receive equal chances on discussion with privacy. A checklist was developed to maintain fidelity of the intervention. The checklist included intervention contents (e…	No	Not applicable	Not applicable	Not applicable	Yes	Mixed	Effect of empowerment intervention on social support, stigma and quality of life using nonlinear mixed-effects regression model (Effect estimate with SE) (p<0.001 for all) Total social support with number (TSSQN) at 3 months FU: 11.983 (1.868) Total social support with number (TSSQS) at 6 months FU: 12.967 (1.977) Total satisfaction with social support at 3 months FU: 12.304 (1.936) Total satisfa…	Adjusted for empowerment, adherence to ART, age, sex, time (baseline, 3-, or 6-months follow-up), and group-by-time interactions.	Internalized stigma			Yes	No	Not assessing HIV outcomes	Bhatta DN, Liabsuetrakul T. Efficacy of a Social Self-Value Empowerment Intervention to Improve Quality of Life of HIV Infected People Receiving Antiretroviral Treatment in Nepal: A Randomized Controlled Trial. AIDS Behav. 2017;21(6):1620-1631.	https://www.ncbi.nlm.nih.gov/pubmed/27613646
TP	Excluded		Boulay, M. et al.	The effectiveness of a national communication campaign using religious leaders to reduce HIV-related stigma in Ghana	2008	Ghana	AFRICA - WEST AND CENTRAL	African Region	Sub-Saharan Africa	Lower middle income	Community	The ‘Reach Out, Show Compassion’ campaign was part of the larger Stop AIDS Love Life HIV-prevention program in Ghana. The program was developed through a partnership between Christian and Muslim religious organizations, coordinated by the Christian Council of Ghana and the Health Communication Partnership. This program sought to promote a compassionate and supportive societal response to those in…		2001 and 2003	General population		Baseline (n = 2746) and endline (n = 2926).	Repeated Cross Sectional Survey				HIV stigma	Three stigma-related items were measured in both the 2001 and 2003 surveys: 1) ‘If a member of your family got infected with the virus that causes AIDS, would you want it to remain a secret?’; 2) ‘If a relative of yours became sick with the virus that causes AIDS, would you be willing to care for him or her in your own household?’; and, 3) ‘If a female teacher has the virus that causes AIDS, shou…	Three of the five items measuring attitudes towards PLHA were positively associated with respondents’ exposure to the campaign in the bivariate analysis. Compared to respondents who were not exposed, a greater proportion of campaign-exposed respondents indicated a willingness to care for an HIV-infected relative in their own household, as well as believed that a female teacher infected with HIV s…			Interventions to Reduce HIV Stigma and Discrimination in the Individual, Family, and Community Settings Target population is community members. The paper doesn't discuss the specfic stigma reduction messages utilized by the campaign. A policy document on the role of the religious community in the prevention and management of HIV was produced by the program partners- this would fall under the doma…															No access	Boulay M, Tweedie I, Fiagbey E. The effectiveness of a national communication campaign using religious leaders to reduce HIV-related stigma in Ghana. Afr J AIDS Res. 2008;7(1):133-41.	https://www.ncbi.nlm.nih.gov/pubmed/25871278
TP	Data extracted		Boyer	Non-adherence to antiretroviral treatment and unplanned treatment interruption among people living with HIV/AIDS in Cameroon: Individual and healthcare supply-related factors	2011	Cameroon	AFRICA - WEST AND CENTRAL	African Region	Sub-Saharan Africa	Lower middle income		No intervention			PLHIV		2117	Cross Sectional Survey		ART (uptake, adherence, maintenance)				aOR: 1.74, 95% CI 1.14-2.65																Yes	Yes		Boyer S, Clerc I, Bonono CR, Marcellin F, Bilé PC, Ventelou B. Non-adherence to antiretroviral treatment and unplanned treatment interruption among people living with HIV/AIDS in Cameroon: Individual and healthcare supply-related factors. Soc Sci Med. 2011 Apr;72(8):1383–92.	https://pubmed.ncbi.nlm.nih.gov/21470734/
TP	Excluded		Brown, DC.	Reducing HIV and AIDS stigma among university students in South Africa	2009	South Africa	AFRICA - EAST AND SOUTHERN	African Region	Sub-Saharan Africa	Upper middle income	Individual	The three components were an: 1.educational documentary film that highlighted the issue of HIV-related stigma, 2. expert testimony from a person currently living with HIV or AIDS, and 3. in-class open forum discussion about HIV-related stigma among university students as it relates to race and cultural identity.	To reduce HIV/AIDS stigma among South African students using a group-level educational intervention	2007	Medical/Healthcare students		237 black and coloured university students	Quasi-experimental	Not applicable	Not reported	Not reported	HIV knowledge and HIV stigma	Stigma was measured in a questionnaire consisting of six different domains. Each domain had questions that were either answered using a likert scale from 1 to 5 or coded with a 0 (disagree) 1 (agree). AIDS-related stigma consisted of 10 items. Knowledge of HIV and AIDS thru engagement consisted of 8 items. Feelings toward people living with HIV/AIDS consisted of eight items. Stigma as it relates …	Only one domain resulted in statistically significant different responses at post-test, "Future actions toward HIV/AIDS" showed that the control group agreed more strongly with the domain at post test.	None reported	Not applicable	Interventions to Reduce HIV Stigma and Discrimination in the Education Setting. The intervention measures drivers of stigma in university students in South Africa. The intervention was intended to determine if an educational level intervention can be used to reduce HIV stigma.	Not available	No	Not applicable	Not applicable	Not applicable	Yes	Mixed	Intervention effect (Beta coefficient with p value, post-intervention liner regression analysis) AIDS-related stigma: -0.074, p=0.273 Future actions towards HIV/AIDS: -0.256, p<0.001	Age, gender and race					No	Not assessing HIV outcomes	Brown DC. Reducing HIV and AIDS stigma among university students in South Africa. Ann, Arbor, Michigan: ProQuest Information & Learning; 2009	https://etda.libraries.psu.edu/catalog/9914
TP	Excluded		Catalani, C. et al.	Development and Assessment of Traditional and Innovative Media to Reduce Individual HIV/AIDS-Related Stigma Attitudes and Beliefs in India	2013	India	ASIA AND PACIFIC	South-East Asia Region	South Asia	Lower middle income	Community	The feature film, Prarambha (The Beginning), was produced by Mira Nair with the aim of generating awareness about HIV/AIDS and related stigma. The film was directed by Santosh Sivan in a joint initiative of Mirabai Films with support from Avahan, Richard Gere’s AIDS Foundation, and the Bill andMelinda Gates Foundation and features a popular local actor in the principal part of a truck driver, Ram…	A mixed methods study to examine the following questions: (1) How can media be developed to address HIV-related stigma? (2) How might media storyline, characters, and esthetics influence audience attitudes and beliefs? and (3) How effective are these media in changing attitudes and beliefs of viewers from key populations?	2010	Multiple	Sex workers, men who have sex with men, young married women and married men	Within the feature film set, a total of 80 people participated in 8 focus groups. Within the illustrated video set, a total of 69 people participated in 8 focus groups.	Pre/Post Test without Control Group	Not applicable	Not reported	Not reported	HIV stigma	Negative judgments about people living with HIV/AIDS (1=agree, 2=not sure, 3=disagree) Pre-test: Average of scores from the following two statements: “HIV/AIDS is a punishment for bad behavior”, and “If someone has contracted HIV by having unsafe sex, it is their own fault Post-test: Average of scores from the following two statements: “People with AIDS should be ashamed of themselves,” and “Peop…	Audiences of both videos significantly improved their stigma scores.We found that a simple illustrated video, produced on a limited budget by amateurs, and a feature film, produced with an ample budget by professionals, elicited similar responses from audiences and similar positive short-term outcomes on stigma.	Audiences characterized both the stigma feature film and illustrated video as having dramatic storyline, believable and culturally relevant contexts, and sympathetic characters. Findings imply that professional production standards or celebrity engagement may not be as crucial to message effectiveness.	Not applicable	Interventions to Reduce HIV Stigma and Discrimination in the Individual, Family, and Community Settings	Not available	No	Not applicable	Not applicable	Not applicable	Yes	Mixed	Negative judgments about people living with HIV/AIDS (1=agree, 2=not sure, 3=disagree). Changes in scores with z and p values reported Feature film Pre-test: mean score = 1.96; Post-test: mean score = 2.67, z=-5.60, p<0.001 Illustrated video Pre-test: mean score = 1.98; Post-test: mean score = 2.79, z=-5.64, p<0.001 Fear of contracting HIV from casual contact (1=agree, 2=not sure, 3=disagree) Fea…	No adjustment	Discriminatory attitudes reported by general public			Yes	No	Not assessing HIV outcomes	Catalani C, Castaneda D, Spielberg F. Development and Assessment of Traditional and Innovative Media to Reduce Individual HIV/AIDS-Related Stigma Attitudes and Beliefs in India. Front Public Health. 2013; 1:21.	https://www.ncbi.nlm.nih.gov/pubmed/24350190
TP	Excluded		Chao, L.-W. et al.	HIV/AIDS Stigma Attitudes Among Educators in KwaZulu-Natal, South Africa	2010	South Africa	AFRICA - EAST AND SOUTHERN	African Region	Sub-Saharan Africa	Upper middle income	Individual	The CD-ROM—The first intervention tool was a CD-ROM called “Everything You Wanted to Know about HIV/AIDS in the Classroom, but Were Afraid to Ask: A Teacher's Interactive Journey,” developed by the American Association of Colleges for Teacher Education and the Centers for Disease Control and Prevention. An updated edition of the CD-ROM entitled “My Year with Tony” was used. This video-embedded CD…	Examine the impact of two educational interventions aimed to teach educators how to handle HIV-related issues in the classroom setting.	2004	Educators	An interactive CD-ROM computer intervention and a two-day Care & Support Workshop to teach educators how to teach and to handle HIV/AIDS related issues in the classroom setting	120 educators	Pre/Post Test without Control Group						Educators in the workshop generally had lower baseline levels of stigma than those in the CD-ROM intervention. Following both interventions the stigma levels of both groups of educators were significantly reduced. The levels of stigma reduction varied by educators' demographic indicators. The largest reductions in stigma were reported for those educators who had better general AIDS knowledge; bet…			Interventions to Reduce HIV Stigma and Discrimination in the Education Setting		No				Yes				Discriminatory attitudes reported by general public		Teach educators		No	Impact estimates that show internvetion effects are not produced. Authors report risk factors that predict stigma outcomes separately before and after the intervention without distinguishing between the two intervetions.	Chao L-W, Gow J, Akintola G, Pauly M. HIV/AIDS Stigma Attitudes Among Educators in KwaZulu-Natal, South Africa. J Sch Health 2010; 80:561–569.	https://www.ncbi.nlm.nih.gov/pubmed/21039555
TP	Excluded		Chidrawi, HC. et al.	HIV stigma experiences and stigmatisation before and after an intervention	2016	South Africa	AFRICA - EAST AND SOUTHERN	African Region	Sub-Saharan Africa	Upper middle income	Individual	Comprehensive community-based HIV stigma reduction intervention that involved a) a two-day presentation and activity-based workshop for PLHIV only. It focused on their personal understanding of HIV stigma, identification of their personal strengths and teaching responsible disclosure management to prepare them for the rest of the workshops in the intervention. b) a series of six three-day worksho…	To observe change-over-time in the HIV stigma experiences of PLHIV and the stigmatisation by PLC in both urban and rural settings, following the comprehensive community-based HIV stigma reduction intervention.	Not reported	Multiple	General population, PLHIV	18 PLHIV and 60 people living close (PLC) to PLHIV	Pre/Post Test without Control Group		Not reported		Internalized stigma, fear, judgement and discrimination towards PLHIV	The HIV/AIDS Stigma Instrument PLWH (HASI-P) is a 33-item instrument developed by Holzemer et al. (2007) and measures six dimensions of HIV and AIDS-related stigma (verbal abuse, negative self-perception, healthcare neglect, social isolation, fear of contagion and workplace stigma) experienced by PLWH. It was validated with a sample of 1477 respondents from five African countries. Holzemer et al.…	Findings did not indicate significant differences between urban and rural settings, but demonstrated some significance in change-over-time in the HIV stigma experiences of PLWH as well as the HIV stigmatisation behaviour of PLC after the intervention.	Not reported	Not reported	Interventions to Reduce HIV Stigma and Discrimination in the Individual, Family, and Community Settings	Not available	No	Not applicable	Not applicable	Not applicable	Yes	Mixed	Effect sizes, Cohen's d (Time 1 with 2, 3, 4 and 5) Verbal abuse: t1 with t2 ES=2.06; t1 with t3 ES=3.49; t1 with t4 ES=3.49; t1 with t5 ES=3.4 Negative self-perception: t1 with t2 ES=0.27; t1 with t3 ES=0.55; t1 with t4 ES=0.32; t1 with t5 ES=0.49 Health care neglect: t1 with t2 ES=2.89; t1 with t3 ES=3.23; t1 with t4 ES=2.89; t1 with t5 ES=3.64 Social Isolation: t1 with t2 ES=0.71; t1 with t3 E…	Not reported	Mixed	Discriminatory attitudes reported by general public and internalized stigma		Yes	No	Not assessing HIV outcomes	Chidrawi HC, Greeff M, Temane QM, Doak CM. HIV stigma experiences and stigmatisation before and after an intervention. Health SA Gesondheid 2016; 21: 196-205.	https://www.sciencedirect.com/science/article/pii/S1025984815000356
TP	Data extracted		Chimoyi et al	HIV-related knowledge, perceptions, attitudes, and utilisation of HIV counselling and testing: A venue-based intercept commuter population survey in the inner city of Johannesburg, South Africa	2015	South Africa	AFRICA - EAST AND SOUTHERN	African Region	Sub-Saharan Africa	Upper middle income		No intervention			General population	Commuters	1146	Cross Sectional Survey		HR barriers to services	HIV testing			Stigma and discrimination reduced the likelihood of testing aOR: 0.40 (0.31-0.62)																Yes	Yes		Chimoyi L, Tshuma N, Muloongo K, Setswe G, Sarfo B, Nyasulu PS. HIV-related knowledge, perceptions, attitudes, and utilisation of HIV counselling and testing: A venue-based intercept commuter population survey in the inner city of Johannesburg, South Africa. Glob Health Action. 2015;8(1)	https://pubmed.ncbi.nlm.nih.gov/25925192/
TP	Data extracted		Christopoulos et al	Internalized HIV stigma predicts subsequent viremia in US HIV patients through depressive symptoms and antiretroviral therapy adherence	2019	United States of America	WESTERN AND CENTRAL EUROPE AND NORTH AMERICA	Region of the Americas	North America	High income		No intervention			PLHIV		6448	Cross Sectional Survey		Viral suppression	Viremia			Mean stigma score was associated with concurrent viremia aOR: 1.13 (1.02-1.25)																Yes	Yes		Christopoulos KA, Neilands TB, Dilworth S, Lisha N, Sauceda J, Mugavero MJ, et al. Internalized HIV stigma predicts subsequent viremia in US HIV patients through depressive symptoms and antiretroviral therapy adherence. AIDS. 2020 Sep 1;34(11):1665–71	https://pubmed.ncbi.nlm.nih.gov/32769764/
TP	Data extracted		Dalrymple et al	Age-related factors influence HIV testing within subpopulations: A cross-sectional survey of MSM within the Celtic nations	2019	Multiple countries						No intervention			LGBTQ	MSM	2436	Cross Sectional Survey		HR barriers to services	HIV testing			Higher personalised stigma score was associated with reduced odds for HIV testing aOR: 0.97 (0.94-1.00)																Yes	Yes		Dalrymple J, McAloney-Kocaman K, Flowers P, McDaid LM, Frankis JS. Age-related factors influence HIV testing within subpopulations: A cross-sectional survey of MSM within the Celtic nations. Sex Transm Infect. 2019 Aug 1;95(5):351–7	https://pubmed.ncbi.nlm.nih.gov/31201278/
TP	Excluded		Ezedinachi, EN. et al.	The impact of an intervention to change health workers’ HIV/AIDS attitudes and knowledge in Nigeria a controlled trial	2002	Nigeria	AFRICA - WEST AND CENTRAL	African Region	Sub-Saharan Africa	Lower middle income	Individual	The intervention consisted of expert lectures on two consecutive days in July 1996, role plays, workshops, seminars, group discussions, and audiovisual tapes. Two main ‘Train the Trainer’ workshops were held in the state capital, followed by 28 smaller workshops and seminars, two in each of the local government areas, led by those trained in the initial training. Baseline questionnaires were fill…	The objectives of the intervention were to (a) determine health workers’ knowledge, attitudes and practices in clinical management of HIV=AIDS, and (b) use health education to modify the attitudes and behaviors of health workers in the clinical management of HIV=AIDS, including reducing the stigma associated with the disease.	July 1996 to July 1997	Healthcare workers		1072 in the intervention group, 480 in the control group	Pre/Post Test with Control Group		Not reported	Not reported	HIV-related clinical skills, grading risk of populations for contracting HIV, fear of AIDS patients and sympathy and responsibility	Measures used were designed based on phase one of the study, eliciting baseline knowledge, attitudes and practices through focus groups. The intervention was also designed based on perceptions and misperceptions elicited in this phase. The items listed in Tables 2 – 3 were scored on three point scales defined by ‘low, medium, high’ or ‘agree, neutral, disagree’ (with provision for ‘not applicable…	Significant positive changes after 1 y in the intervention group on perception of population risk assessment, attitudes and beliefs about people with HIV disease, less fear and more sympathy for and responsibility toward HIV patients, and an increase in self-perceived clinical skills. There was increased willingness to treat and teach colleagues about people with HIV. Clinician fear and discrimin…	Not reported	Not reported	Interventions to Reduce HIV Stigma and Discrimination in the Healthcare Setting	Not available	No	Not applicable	Not applicable	Not applicable	Yes	Mixed	Predictors of grading risk of populations for contracting HIV: results of heirarchical multiple regression (Beta coefficient, p value for intervention) Prostitutes: 0.080, p=0.02 Heterosexuals: 0.054, p=0.14 Homosexuals: -0.019, p=0.61 Health workers: 0.023, p=0.54 Intravenous drug users: 0.011, p=0.75 Polygamous family: -0.054, p=0.13 Any sexually active person: -0.091, p=0.01 Predictors of HIV-…	Time and intervention arm	Experienced stigma in healthcare setting		Health workers’ knowledge, attitudes and practices in clinical management of HIV/AIDS	Yes	No	Not assessing HIV outcomes	Ezedinachi EN, Ross MW, Meremiku M, Essien EJ, Edem CB, Ekure E, Ita O. The impact of an intervention to change health workers’ HIV/AIDS attitudes and knowledge in Nigeria a controlled trial. Public Health 2002; 116:106–112.	https://www.ncbi.nlm.nih.gov/pubmed/11961679
TP	Excluded		Fakolade, R. et al.	The impact of exposure to mass media campaigns and social support on levels and trends of HIV-related stigma and discrimination in Nigeria: tools for enhancing effective HIV prevention programmes	2010	Nigeria	AFRICA - WEST AND CENTRAL	African Region	Sub-Saharan Africa	Lower middle income	Individual	Mass media exposure was measured based on viewer-ship, listener-ship and intensity (frequency) of being exposed to all or some of the HIV and AIDS messages aired in Nigeria prior to the conduct of the surveys. The scale items on mass media exposure were checked for internal validity. Cronbach’s alpha for these items was 0.81. A propensity score was created based on these items. Appropriate weight…	Assess the impact of exposure to HIV and AIDS mass media messages and individual perceptions about availability of social support on accepting attitudes towards persons living with HIV and AIDS.	2003 to 2007	General population		31,692 respondents were included in the analysis: 10,090 from the 2003 wave, 10,081 from 2005 and 11,521 from 2007.	Repeated Cross Sectional Survey		Not reported		Stigma and discrimination against PLHIV, knowledge about HIV and AIDS and perceptions about social support for HIV activities	A measure of ‘accepting attitudes towards PLWHAs’ using the UNAIDS stigma composite indicator for measuring stigma and discrimination against PLWHAs. Various questions on attitudes towards PLWHAs were included in the survey. However, the UNAIDS stigma and discrimination indicator is based on the proportion of respondents who expressed their willingness to eat from the same dish with a person who …	A significant and positive trend was evident between 2003 and 2007 (p<0.0001). Exposure to mass media communications on HIV and AIDS issues and social support were significantly related to the reduced stigma and discrimination against PLWHAs (p<0.0001).	None reported	None reported	Interventions to Reduce HIV Stigma and Discrimination in the Individual, Family, and Community Settings	Not available	No	Not applicable	Not applicable	Not applicable	Yes	Mixed	Estimates of adjusted odds ratios for accepting attitudes towards PLWHAs from multiple logistic regression (OR with p value) Adjusted for perceived social support Year of study: 2003 (ref.) 2005: 1.74 (p<0.001), males: 1.71 (p<0.001); females: 1.74 (p<0.001) 2007: 3.35 (p<0.001), males: 3.00 (p<0.001); females: 3.84 (p<0.001) Media exposure: None (ref.) Low/middle: 2.05 (p<0.05), males: 1.88 (p>0…	Sex, locality, age, education, religion, geopolitical zone, knowledge indicators (Healthy looking person can be HIV positive, AIDS has no cure, Know correct modes of transmission, Know correct modes of prevention), social support	Discriminatory attitudes reported by general public			Yes	No	Not assessing HIV outcomes	Fakolade R, Adebayo SB, Anyanti J, Ankomah A. The impact of exposure to mass media campaigns and social support on levels and trends of HIV-related stigma and discrimination in Nigeria: tools for enhancing effective HIV prevention programmes. J Biosoc Sci. 2010; 42(3):395-407	https://www.ncbi.nlm.nih.gov/pubmed/20018118
TP	Excluded		Ferris France, NF. et al.	We are the change' - An innovative community-based response to address self-stigma: A pilot study focusing on people living with HIV in Zimbabwe	2019	Zimbabwe	AFRICA - EAST AND SOUTHERN	African Region	Sub-Saharan Africa	Lower middle income	Individual	A 12-week programme using techniques from IBSR: The Work of Byron Katie. Technical support and curriculum development was carried out by International Certified Facilitators of the Work of Byron Katie, coordinated by The Work for Change organisation. International Certified Facilitators have previously completed certification with The Worldwide Institute for the Work (http://www.instituteforthewo…	To examine the potential role of the “Inquiry-Based Stress Reduction" (IBSR) intervention in helping people living with HIV to overcome self-stigma and associated states.	Participant recruitment commenced on 28 October 2013 and ended on 21 February 2014. Follow-up ended on 30 August 2014.	PLHIV		23 individuals	Mixed Methods	Pre/Post Test without Control Group and qualitative methods	Not reported	Not reported	HIV self-stigma, depression, and HIV-associated quality of life	The structured questionnaire included scales and components of the Internalised AIDS Stigma Scale (IASS) (12 items), the Center for Epidemiologic Studies Depression Scale (CES-D) (20 items), and the HIV/AIDS Targeted Quality of Life Scale (28 items), to measure mood, perceived stress, and quality of life. Participants gave responses to questions on Likert-type scales, for example ranging from “st…	Participants reported significant improvements in factors including self-stigma (1-month follow-up vs baseline Z = 2.1, p = 0.039; 3-month follow-up vs baseline Z = 3.0, p = 0.003, n = 23, Wilcoxon Matched Pairs Signed Rank Test) and depression (1mo vs baseline Z = 3.7, p = <0.001; 3mo vs baseline Z = 3.3, p = 0.001).	Participants reported improvements including lessened fears around disclosure of their HIV status, reduced feelings of life limitations due to HIV, and greater positive mentality. Improvements persisted at three-month follow-up.	None reported	Interventions to Reduce HIV Stigma and Discrimination in the Individual, Family, and Community Settings	See intervention description	No	Not applicable	Not applicable	Not applicable	Yes	Mixed	Mesure of effect r = Z/SQRT(N), where Z is the value of the Wilcoxon test (report r with p value) Self-stigma: r=0.43 , p=0.039 at 1 month; r=0.62, p=0.003 at 3 months Depression: r=0.77 , p<0.001 at 1 month; r=0.67, p=0.001 at 3 months Daily activities: r=0.59 , p=0.005 at 1 month; r=0.60, p=0.004 at 3 months View of the future: r=0.27 , p=0.198 at 1 month; r=0.44, p=0.033 at 3 months Feelings a…	Not considered	Internalized stigma			Yes	No	Not assessing HIV outcomes	Ferris France N, Macdonald SH, Conroy RR, Chiroro P, Ni Cheallaigh D, Nyamucheta M, Mapanda B, Shumba G, Mudede D, Byrne E. 'We are the change' - An innovative community-based response to address self-stigma: A pilot study focusing on people living with HIV in Zimbabwe. PLoS One. 2019; 14(2):e0210152.	https://www.ncbi.nlm.nih.gov/pubmed/30759114
TP	Excluded		Geibel, S. et al.	Stigma Reduction Training Improves Healthcare Provider Attitudes Toward, and Experiences of, Young Marginalized People in Bangladesh	2016	Bangladesh	ASIA AND PACIFIC	South-East Asia Region	South Asia	Lower middle income	Individual	During a 6-month period (July 2014 to January 2015), all MSB providers who were scheduled to receive Link Up training were invited to participate in the study. Recruitment was stopped after 400 participants were recruited. Those who consented to participate were given a self-administered questionnaire measuring stigmatizing attitudes toward young populations. The service providers then received t…	To assess the effects of stigma reduction trainings on service provider attitudes, as well as young client satisfaction with services				300 helthcare providers	Pre/Post Test without Control Group		Not reported		Experience with PLHIV, Drivers of stigma and discrimination (Health facility PLHIV policies and work environment, Attitudes toward PLHIV, Attitudes toward Link Up outreach populations, including Sexually active young people, Sex workers, MSM, Transgender people (hijra) and Young pregnant women who are not married)	Service providers were also asked a series of questions to assess experience with PLHIV, and workplace and personal drivers of stigma and discrimination. Providers also recorded if they had ever seen a person living with HIV as a client (yes, no). Questions related to health facility policies and provider compliance were assessed. Provider attitudes toward PLHIV and other Link Up outreach populat…	Provider agreementthat people livingwithHIVshouldbeashamedof themselves decreased substantially (35.3%e19.7%e16.3%; p < .001), as did agreement that sexually active young people (50.3%e36.0%e21.7%; p < .001) and men who have sex with men (49.3%e38.0%e24.0%; p < .001) engage in “immoral behavior.” Young clients reported improvement in overall satisfaction with services after the stigma trainings (…			Interventions to Reduce HIV Stigma and Discrimination in the Healthcare Setting	The training program took place within the context of the “Link Up” project. The Link Up project took place in five countries (including Bangladesh) and provided age-appropriate information and services to enhance existing SRHR and HIV initiatives addressing the needs of young people at risk-and affected by- HIV from 2014 to 2016. In Bangladesh, Link Up implemented a range of facility- and commun…	No				Yes	Mixed			Experienced stigma in healthcare setting				No	Not assessing HIV outcomes	Geibel S, Hossain SM, Pulerwitz J, Sultana N, Hossain T, Roy S, Burnett-Zieman B, Stackpool-Moore L, Friedland BA, Yasmin R, Sadiq N, Yam E. Stigma Reduction Training Improves Healthcare Provider Attitudes Toward, and Experiences of, Young Marginalized People in Bangladesh. J Adolesc Health. 2017; 60(2S2):S35-S44.	https://www.ncbi.nlm.nih.gov/pubmed/28109339
TP	Data extracted		Gesesew, H. A. et al	Significant association between perceived HIV related stigma and late presentation for HIV/AIDS care in low and middle-income countries: A systematic review and meta-analysis	2017	Multiple countries					Multiple	Systematic review and meta-synthesis looking at the impact of HIV-related stigma on treatment adherence			PLHIV		3788 in 10 studies	Mixed Methods	Systematic review	HIV care (entry into, other?)	Linkage to HIV care			PLHIV perceiving high levels HIV-related stigma were two times more likely to present late for HIV care compared to PLHIV experiencing low levels of HIV-related stigma (Pooled OR: 2.4, 95% CI 1.6–3.6, I2=79%)																Yes	Yes		Gesesew HA, Gebremedhin AT, Demissie TD, Kerie MW, Sudhakar M, Mwanri L. Significant association between perceived HIV related stigma and late presentation for HIV/AIDS care in low and middle-income countries: A systematic review and metaanalysis. PLoS One. 2017;12(3):e0173928	https://pubmed.ncbi.nlm.nih.gov/28358828/
TP	Data extracted		Golub, S. A. and K. E. Gamarel	The impact of anticipated HIV stigma on delays in HIV testing behaviors: findings from a community-based sample of men who have sex with men and transgender women in New York City	2013	United States of America	WESTERN AND CENTRAL EUROPE AND NORTH AMERICA	Region of the Americas	North America	High income					LGBTQ		305	Cross Sectional Survey		HR barriers to services	HIV testing			MSM and transgender women experiencing anticipated stigma were 46% less likely to test for HIV in the past six months (aOR: 0.54, 95% CI 0.40-0.73)																Yes	Yes		Golub SA, Gamarel KE. The impact of anticipated HIV stigma on delays in HIV testing behaviors: Findings from a community-based sample of men who have sex with men and transgender women in New York City. AIDS Patient Care STDS. 2013;27(11):621–7	https://pubmed.ncbi.nlm.nih.gov/24138486/
TP	Excluded		Gruskin, S. et al.	Access to justice: evaluating law, health and human rights programmes in Kenya	2013	Kenya	AFRICA - EAST AND SOUTHERN	African Region	Sub-Saharan Africa	Lower middle income	Community	The evaluation is focused on legal integration activities at four sites: the Academic Model of Providing Access to Healthcare (AMPATH) facility, where the Legal Aid Centre of Eldoret (LACE) operates, in Eldoret; Kenyatta National Hospital’s Gender-based Violence Recovery Centre, which hosts the COVAW legal integration program; and Christian Health Association of Kenya (CHAK) facilities. LACE repr…			Multiple	PLHIV, Survivors of GBV	450 legal aid records for LACE; 73 cases for COVAW, 18 records for CHAK; authors have not specified how many FGDs or IDIs were conducted.	Mixed Methods									Interventions to Reduce HIV Stigma and Discrimination in the Justice Setting														No	Qualitative study	Gruskin S, Safreed-Harmon K, Ezer T, Gathumbi A, Cohen J, Kameri-Mbote P. Access to justice: evaluating law, health and human rights programmes in Kenya. J Int AIDS Soc. 2013; 16(3 Suppl 2):18726.	https://www.ncbi.nlm.nih.gov/pubmed/24242267
TP	Data extracted		Hargreaves et al	HIV stigma and viral suppression among PLHIV in the context of ‘treat all’: analysis of data from the HPTN 071 (PopART) trial in Zambia and South Africa	2020	Multiple countries					Multiple	PopART intervention	4-year HIV combination prevention intervention trial Did not include stigma reduction strategies	2013-2018	PLHIV		3963	CRT		Viral suppression				PLHIV experiencing internalized stigma were less likely to be virally suppressed aRR: 0.94, 95% CI 0.89-0.98 No effect Experienced or perceived stigma among PLHIV was not associated with viral suppression Experienced stigma in health service settings aRR: 0.99, 95% CI 0.93-1.06 Experienced stigma in the community aRR: 0.98, 95% CI 0.94-1.02 Perceived stigma in health service settings aRR: 1.05, 9…				Not HIV stigma related intervention												Yes	Yes		Hargreaves, JR, Pliakas, T, Hoddinott, G, Mainga, T, Mubekapi-Musadaidzwa , C, Donnell, D, Piwowar-Manning, E, Agyei, Y, Mandla, N, Dunbar, R, Macleod, D, Floyd, S, Bock, P, Fidler, S, Hayes, RJ, Seeley , J, Stangl, A, Bond, V, Ayles H. HIV stigma and viral suppression among PLHIV in the context of ‘treat all’: analysis of data from the HPTN 071 (PopART) trial in Zambia and South Africa. J Acquir…	https://pubmed.ncbi.nlm.nih.gov/32991336/
TP	Excluded		Harper, GW. et al.	Stigma reduction in adolescents and young adults newly diagnosed with HIV: findings from the Project ACCEPT intervention	2014	United States of America	WESTERN AND CENTRAL EUROPE AND NORTH AMERICA	Region of the Americas	North America	High income	Individual	The Project ACCEPT intervention is based on the Disability-Stress-Coping model and incorporates skills-building activities guided by Social Cognitive Theory. TheDisability-Stress-Coping model proposes that risk and resistance factors interact to impact an adolescent’s adaptation to his/her chronic illness and/or disability. In this model, risk factors include disease/disability parameters, functi…	A behavioral secondary prevention intervention for youth newly diagnosed with HIV (Project ACCEPT) in order to assess its acceptability and feasibility prior to a randomized controlled trial, utilizing a one-group pretest–posttest design with a 3-month follow-up period. The general focus of the intervention is to promote healthy psychosocial adjustment for adolescents who have recently been diagn…	Not reported	PLHIV		50	Mixed Methods	Pre/Post Test without Control Group and qualitative methods	Not reported	Not reported	HIV-related stigma (personalized stigma, disclosure concerns, negative self-image, and concern with public attitudes about people with HIV)	The Berger HIV Stigma Scale is a 40-item instrument on a 4-point Likert scale designed to measure perceived stigma among HIV-positive populations, and includes four subscales that assess both the external and internal aspects of the construct of HIV-related stigma previously described. The personalized stigma subscale measures respondents’ experiences of rejection for having HIV or fears that oth…	Results from the combined sample (males and females) revealed overall reductions in stigma in three dimensions: personalized stigma, disclosure concerns, and negative self-image, although only the combined-sample effects for negative self-image were maintained at 3-month follow-up. Gender-specific analyses revealed that the intervention reduced stigma for males across all four dimensions of stigm…	None reported	None reported	Interventions to Reduce HIV Stigma and Discrimination in the Education Setting	Not available	No	Not applicable	Not applicable	Not applicable	Yes	Mixed	Effect size estimates were calculated using Cohen’s d using a pooled standard deviation, given unequal sample sizes across time intervals (pre-intervention, post-intervention, and 3-month follow-up). Personalized stigma Post-intervention: Overall: 0.11 Females: 0.01 Males: 0.16 3 months following intervention: Overall: -0.06 Females: -0.36 Males: 0.09 Disclosure concerns Post-intervention: Overal…	Not considered	Internalized stigma			Yes	No	Not assessing HIV outcomes	Harper GW, Lemos D, Hosek SG. Stigma reduction in adolescents and young adults newly diagnosed with HIV: findings from the Project ACCEPT intervention. AIDS Patient Care STDS. 2014; 28(10):543-54.	https://www.ncbi.nlm.nih.gov/pubmed/25216106
TP	Excluded		Hosek, SG. et al.	Evaluating the acceptability and feasiblity of project ACCEPT: An intervention for youth newly diagnosed with HIV	2011	United States of America	WESTERN AND CENTRAL EUROPE AND NORTH AMERICA	Region of the Americas	North America	High income	Individual	The intervention Project ACCEPT (Adolescents Coping, Connecting, Empowering, and Protecting Together), was developed based on qualitative data gathered during a prior study conducted within the Adolescent Medicine Trials Network for HIV/AIDS Interventions ATN 055. The research agenda of the Adolescent Medicine Trials Network for HIV/AIDS Interventions (ATN), primarily supported by the National In…	To improve psychosocial adjustment to an HIV diagnosis among adolescents and young adults	Not reported	PLHIV	Not applicable	Overall (n = 50) Women (n = 22) Men (n = 28)	Pre/Post Test without Control Group	Not applicable	Not reported	Not reported	HIV-related Knowledge, perceived stigma (Personalized Stigma and self-image)	HIV/AIDS Knowledge: Questionnaire (DiClemente, 1994), a 16-item scale measuring basic HIV knowledge (alpha=0.57) Personalized Stigma: HIV Stigma Scale using a 40-item scale measuring perceived stigma (alpha = 0.95) Self-image: Disclosure Self-Efficacy, a 6-item scale measuring participants’ perceived ability to disclose their HIV status to sexual partners in different situations (alpha = 0.94)	Improved levels of HIV knowledge that were sustained over time (Cohen’s effect [d] d = 0.52) and improvements in peer (d = 0.35) and formal (d = 0.20) social support immediately postintervention. Effect size estimates were calculated with Cohen’s (1988) d using a pooled standard deviation, given unequal sample sizes across time intervals. In general, outcomes were in the expected direction, with …	The intervention assisted youth in learning to accept their HIV diagnosis. This acceptance was demonstrated in different ways, with the most common being the youths’ ability to say the word “HIV” and refer to themselves as “a person living with HIV.” Such acceptance may have multiple health-promoting effects, because in order for youth to be engaged in medical care and take the necessary actions …	Discuss aspects of public policy; Discuss specific HIV-related policies; Identify legal resources; Discuss community engagement; Prepare youth for advocacy engagement; Build skills to become an advocate	Interventions to Reduce HIV Stigma and Discrimination in the Individual, Family, and Community Settings	Not available	No	Not applicable	Not applicable	Not applicable	Yes	Mixed	Effect size, Cohen’s effect [d] using a pooled standard deviation, given unequal sample sizes across time intervals. HIV-related knowledge post-intervention: 0.42 for everyone, 0.25 for women and 0.58 for men HIV-related knowledge at 3 months: 0.52 for everyone, 0.50 for women and 0.53 for men Personalised stigma post-intervention: 0.11 for everyone, 0.01 for women and 0.16 for men Personalised s…	Not reported	Internalized stigma			Yes	No	Not assessing HIV outcomes	Hosek, S. G., Lemos, D., Harper, G. W., Kyle, T. Evaluating the acceptability and feasiblity of project ACCEPT: An intervention for youth newly diagnosed with HIV. Aids Education and Prevention. 2011; 23(2): 128-144.	https://www.ncbi.nlm.nih.gov/pmc/articles/PMC3280923/
TP	Excluded		Jurgensen, M. et al.	Effects of home-based Voluntary Counselling and Testing on HIV- related stigma: Findings from a cluster-randomized trial in Zambia	2013	Zambia	AFRICA - EAST AND SOUTHERN	African Region	Sub-Saharan Africa	Lower middle income	Community	All adults in the 18 intervention villages were offered Voluntary Counselling and Testing in their homes by lay counsellors specifically trained for testing and counselling in the home setting. Serial HIV testing was conducted according to national guidelines (Screening test: Abott Determine HIV-1/2, confirmatory test: Uni-Gold, tie breaker: SD Bioline HIV-1/2) and counselling was performed accor…	To investigate changes in self-reported stigma over time in a rural Zambian community, to investigate the impact of HIV testing on stigma and to investigate whether home-based Voluntary Counselling and Testing has a larger impact on stigma than standard testing services.	March to May 2010	General population	Not applicable	Baseline survey (n = 1500, 732 individuals in the intervention arm and 768 individuals in the control arm completed the stigma questions in the baseline survey) and a follow-up survey (n = 1107, 560 individuals in the intervention arm and 547 individuals in the control arm completed the stigma questions in both surveys)	CRT	Not applicable	Not reported	Not reported	HIV related stigma	Primary outcomes for the trial were individual acceptance of counselling and testing, equity in uptake and reported negative life events following Voluntary Counselling and Testing. These will be reported elsewhere (Fylkesnes et al., 2013). The objective of this sub-study was to investigate changes in individual HIV-related stigmabetween the baseline and follow-up surveys.	There was an overall reduction of seven per cent in stigma from baseline to follow-up. This was mainly due to a reduction in individual stigmatizing attitudes but not in perceived stigma. The reduction did not differ between the trial arms (b=-0.22, p=0.423). Being tested for HIV was associated with a reduction in stigma (b=-0.57, p=0.030), and there was a trend towards home-based Voluntary Couns…	None reported	None reported	Interventions to Reduce HIV Stigma and Discrimination in the Individual, Family, and Community Settings. All adults in the 18 intervention villages were offered Voluntary Counselling and Testing in their homes by lay counsellors specifically trained for testing and counselling in the home setting. Serial HIV testing was conducted according to national guidelines (Screening test: Abott Determine H…	Not available	No	Not applicable	Not applicable	Not applicable	Yes	Yes	Intention-to-treat analysis: Effect of trial arm allocation on follow-up stigma (95% CI) Trial arm: -0.22 (-0.76, 0.32), p=0.423 Per-protocol analysis: Effect of being tested for HIV on follow-up stigma Tested the year prior to follow-up: -0.57 (-1.08, -0.054), p=0.030	Baseline stigma, gender, age and education	Discriminatory attitudes reported by general public			Yes	No	Not assessing HIV outcomes	Jurgensen, M., et al. (2013). "Effects of home-based Voluntary Counselling and Testing on HIV-related stigma: Findings from a cluster-randomized trial in Zambia." Social Science & Medicine 81: 18-25.	https://www.ncbi.nlm.nih.gov/pmc/articles/PMC4131207/
TP	Data extracted		Katz, IT. Et al.	Impact of HIV-related stigma on treatment adherence: systematic review and meta-synthesis	2013	Multiple countries					Multiple	Systematic review and meta-synthesis looking at the impact of HIV-related stigma on treatment adherence			LGBTQ		26715 persons from 32 countries in 75 studies	Mixed Methods	Systematic review	ART (uptake, adherence, maintenance)	Adherence to HIV antiretroviral therapy (ART)			Among the 41 quantitative studies, 24 of 33 cross-sectional studies (71%) reported a positive finding between HIV stigma and ART non-adherence, while 6 of 7 longitudinal studies (86%) reported a null finding (Pearson’s x2 = 7.7; p = 0.005).					Yes	Mixed	Experience of discriminatory behaviours was associated with increased odds of non-adherence (AOR 1.74, 95% CI 1.14 2.65), after adjusting for household income, binge drinking, food insecurity, social support and healthcare supply-related factors Stigma was associated with a reduced odds of good adherence (AOR=0.96; 95% CI=0.93-0.98), after adjusting for education, family income, years since diagn…									Yes	Yes		Katz IT, Ryu AE, Onuegbu AG, Psaros C, Weiser SD, Bangsberg DR, Tsai AC. Impact of HIV-related stigma on treatment adherence: systematic review and meta-synthesis. J Int AIDS Soc. 2013 Nov 13;16(3 Suppl 2):18640	https://pubmed.ncbi.nlm.nih.gov/24242258/
TP	Data extracted		Kemp et al	HIV stigma and viral load among African-American women receiving treatment for HIV	2019	United States of America	WESTERN AND CENTRAL EUROPE AND NORTH AMERICA	Region of the Americas	North America	High income	Individual	A multi-site randomized controlled trial testing the effectiveness of a behavioral intervention (a workshop that met for 4–5 h during 2 consecutive weekday afternoons) to reduce HIV stigma among African American women living with HIV			PLHIV	Women, PLHIV	234	RCT		Viral suppression	Viral load			HIV stigma (enacted and internalized stigma) was significantly associated with subsequent viral load (adjusted b=0.24, P=0.005). Both between-subject (adjusted b=0.74, P<0.001) and within-subject (adjusted b=0.34, P=0.005) differences in enacted stigma were associated with viral load																Yes	Yes		Kemp CG, Lipira L, Huh D, Nevin PE, Turan JM, Simoni JM, et al. HIV stigma and viral load among African-American women receiving treatment for HIV. AIDS. 2019 Jul 15;33(9):1511–9	https://pubmed.ncbi.nlm.nih.gov/31259767/
TP	Data extracted		Langebeek et al	Predictors and correlates of adherence to combination antiretroviral therapy (ART) for chronic HIV infection: A meta-analysis	2014	Multiple countries					Multiple	No intervention			Multiple		207 studies	Mixed Methods	Systematic review	ART (uptake, adherence, maintenance)	ART adherence			In 47 of 207 studies, HIV stigma associated with ART adherence Standardized mean difference with standard error: -0.282 (0.038).																Yes	Yes		Langebeek N, Gisolf EH, Reiss P, Vervoort SC, Hafsteinsdóttir TB, Richter C, et al. Predictors and correlates of adherence to combination antiretroviral therapy (ART) for chronic HIV infection: A meta-analysis. BMC Med. 2014 Aug 21;12(1):142	https://pubmed.ncbi.nlm.nih.gov/25145556/
TP	Data extracted		Lipira et al	HIV-Related Stigma and Viral Suppression Among African-American Women: Exploring the Mediating Roles of Depression and ART Nonadherence	2019	United States of America	WESTERN AND CENTRAL EUROPE AND NORTH AMERICA	Region of the Americas	North America	High income	Individual	Baseline results from a multisite randomized controlled trial testing the effectiveness of a behavioral intervention to reduce HIV-related stigma among African American women living with HIV			PLHIV	Women, PLHIV	100	Cross Sectional Survey		Viral suppression				Higher levels of HIV-related stigma were associated with lower odds of being virally suppressed aOR = 0.93, 95% CI = 0.89–0.98																Yes	Yes		Lipira L, Williams EC, Huh D, Kemp CG, Nevin PE, Greene P, et al. HIV-Related Stigma and Viral Suppression Among African-American Women: Exploring the Mediating Roles of Depression and ART Nonadherence. AIDS Behav. 2019 Aug 15;23(8):2025–36	https://pubmed.ncbi.nlm.nih.gov/30343422/
TP	Excluded		Lohiniva, AL. et al.	HIV stigma intervention in a low-HIV prevalence setting: a pilot study in an Egyptian healthcare facility	2016	Egypt	NORTH AFRICA AND MIDDLE EAST	Eastern Mediterranean Region	Middle East & North Africa	Lower middle income	Individual	An anti-stigma intervention package was developed using a participatory approach by creating a taskforce to assist in designing the intervention and ensuring it was culturally appropriate. The taskforce included NAP officials, Global Disease Detection and Response Program project staff, a female and male living with HIV, directors of various surgical departments of the intervention hospital as we…	To measure the impact of tailor-made stigma-reduction intervention package to reduce stigma associated with HIV among doctors and nurses as it relates to the surgical care of PLHIV	December 2010 to March 2011	Healthcare workers	Not applicable	Physicians (n=133) and Nurses (n=70)	Pre/Post Test with Control Group	Not applicable	Not reported	Not reported	HIV stigma	Value-based and fear-based stigma. The questions used to measure stigma were derived from previous stigma measurement studies conducted in India and Vietnam (Mahendra et al., 2007; Oanh et al., 2008) and were adapted to the Egyptian context based on formative research and the expert opinions of Egyptian healthcare workers. A scale including 27 items was developed to measure fear and stigmatizing …	The intervention showed significant reductions in both value-based and fear-based stigma among doctors and nurses in the intervention hospital compared to the control hospital.	None reported	Not applicable	Interventions to Reduce HIV Stigma and Discrimination in the Healthcare Setting This study applied a quasi-experimental, non-equivalent study design using intervention and control hospitals to measure the impact of the stigma intervention. Pre- and post-tests using the stigma measurement tool were conducted in both hospitals in November 2010, and the post-test was carried out in April 2011. Stigm…	Multi-component anti-stigma intervention package using a participatory approach in a healthcare setting	No	Not applicable	Not applicable	Not applicable	Yes	Yes	The overall value-based and fear-based stigma scores were significantly lower in the intervention hospital compared to the control hospital (2.1 and 1.1 compared to 3.8 and 3.2, respectively; p < .001). The reduction of the overall value-based stigma score was substantially reduced in the intervention hospital (48%) compared to the control hospital (14%). The reduction in the overall fear-based s…	Co-variates not considered					No	Not assessing HIV outcomes	Lohiniva, A. L., M. Benkirane, T. Numair, A. Mahdy, H. Saleh, A. Zahran, O. Okasha, M. Talaat and W. Kamal (2016). "HIV stigma intervention in a low-HIV prevalence setting: a pilot study in an Egyptian healthcare facility." AIDS Care 28(5): 644-652.	https://www.ncbi.nlm.nih.gov/pubmed/26717980
TP	Excluded		Low, C. et al.	The effects of home-based HIV counseling and testing on HIV/AIDS stigma among individuals and community leaders in western Kenya: evidence from a cluster-randomized trial	2013	Kenya	AFRICA - EAST AND SOUTHERN	African Region	Sub-Saharan Africa	Lower middle income	Community	The HBCT program began with a community sensitization program in which facilitators, usually drawn from the local community, worked with local government officials to explain the program to the community. Next, locally based counselors visited all of the households in the community to provide voluntary HIV counseling and testing to all consenting adults in a given household. These tests and the a…	Community-based intervention involving door-to-door home-based counseling and testing (HBCT) services to achieve high levels of testing uptake in the presence of stigma What is the impact of HBCT on the levels of perceived community stigma and levels of self-stigma? What is the impact of HBCT, which includes community leader education and mobilization, on community leaders’ knowledge, attitudes, …	Baseline survey April 2009 to June 2009. Follow up in spring 2011. HBCT implementation in all sites by March 2012.	Multiple	PLHIV, General population (leaders comprise village elders, religious leaders, political leaders, and women and youth leaders).	Approximately 3300-3400 at follow-up	CRT		HIV prevention (condoms, circumcision, PrEP, etc.)	Uptake of HBCT testing	Perceived community stigma and levels of self-stigma and community leaders’ knowledge, attitudes, and behaviors with regard to HIV	Community stigma: Respondent’s perception of the feelings of most people they know toward individuals with HIV. Personal stigma: Respondent’s own feelings toward individuals with HIV. Self stigma: Respondents’ feelings toward being HIV positive themselves, either as a hypothetical or actual question. Personal stigma actions: How an individual would treat a person with HIV, especially in the workp…	HBCT did appear to have an effect on stigma and hypothetical discrimination reported by community members (Table 5), but the effects were mixed. While the intervention led to a decrease in the sense that HIV was a sign of immoral behavior,9 both among respondents themselves and in the respondents’ perception of the community, it also increased the feeling of anger and disgust toward those with HI…	None reported	None reported	Interventions to Reduce HIV Stigma and Discrimination in the Individual, Family, and Community Settings Compared postintervention outcomes between household respondents (or community leaders) in areas assigned to intervention or control, we performed t-tests on the differences between these two groups. For some outcomes, we implemented a regression analysis that includes an intervention indicator…	In January 2009, USAID-AMPATH began an initiative to implement HBCT in western Kenya, among primarily rural households. The HBCT program began with a community sensitization program in which facilitators, usually drawn from the local community, worked with local government officials to explain the program to the community. Next, locally based counselors visited all of the households in the commun…	Yes	Mixed	Results from multivariate regression Stigma of most people toward HIV+ and % tested 0.00308 (SE: 0.0295) and % tested (with control) 0.00265 (SE: 0.0318) (Not significant) Community’s actions toward HIV+ and % tested 0.0669 (SE: 0.0243) and % tested (with control) 0.0716 (SE: 0.0264) (Significant) Self stigma if infected and % tested 0.0229 (SE: 0.0223) and % tested (with control) 0.0194 (SE: 0.0…	Not reported	Yes	Mixed	*Relationship between stigma and percent tested in multivariate regression (Beta with standard errors and ***P<0.01) Stigma of most people toward HIV+: % Tested 0.00308 (0.0295); % Tested (with controls) 0.00265 (0.0318) Community’s actions toward HIV+: % Tested 0.0669*** (0.0243); % Tested (with controls) 0.0716*** (0.0264) Self stigma if infected: % Tested 0.0229 (0.0223); % Tested (with contro…	Not reported	Mixed	Discriminatory attitudes reported by general public and internalized stigma		Yes	Yes		Low C, Pop-Eleches C, Rono W, Plous E, Kirk A, Ndege S, Goldstein M, Thirumurthy H. The effects of home-based HIV counseling and testing on HIV/AIDS stigma among individuals and community leaders in western Kenya: evidence from a cluster-randomized trial. AIDS Care. 2013; 25 Suppl 1:S97-107.	https://www.ncbi.nlm.nih.gov/pubmed/23745636
TP	Excluded		Mak, WWS. et al.	Reducing HIV-related stigma among health-care professionals: a game-based experiential approach	2015	China	ASIA AND PACIFIC	Western Pacific Region	East Asia & Pacific	Upper middle income	Individual	The study compared the effectiveness between two conditions: a knowledge + experiential games (K+EXG) condition and a knowledge + in vivo contact (K+IVC) condition. Participants were randomly assigned to either the K+EXG program or the K+IVC program. Immediately following a 30-minute didactic session on HIV/AIDS knowledge, the K+EXG group (n = 46) participated in two different experiential games …	The aim was to investigate whether K+EXG would be as effective as K+IVC in reducing stigma toward PLHIV among students in health-care professions.	Not reported	Healthcare workers	Not applicable	88 students who were undertaking health-care professional programs	Pre/Post Test with Control Group	Not applicable	Not reported	Not reported	HIV-related knowledge, HIV stigma and discrimination	Six measures were used to evaluate program outcomes: (1) HIV/AIDS-related knowledge (possible range 0–100%) was assessed by 23 items adopted from previous local HIV/AIDS-related studies; (2) stigmatizing attitudes toward PLHIV (possible range 14–84) was assessed by 14 items from previous studies (Cronbach’s αs = .86 in present study); (3) discrimination (possible range 7–54) was assessed by 7 ite…	The game-based experiential approach (K+EXG) significantly improved stigmatizing attitudes toward PLHIV, among other dimensions of stigma. Experiential games (K+EXG) were as effective as in vivo contact (K+IVC) in reducing HIV-related stigma.	None reported	None reported	The present study investigated a novel cost-effective approach to reducing HIV-related stigma among health professionals. However, no costing data are presented	Participants were randomly assigned to either the K+EXG program or the K+IVC program. Immediately following a 30-minute didactic session on HIV/AIDS knowledge, the K+EXG group (n = 46) participated in two different experiential games while the K+IVC group (n = 42) listened to a 90-minute sharing session hosted by two PLHIV.	No	Not applicable	Not applicable	Not applicable	Yes	Yes	Multivariate repeated measures analysis of variance (two groups × three time points) was conducted on all six outcomes (HIV/AIDS-related knowledge, Stigmatizing attitudes, Discrimination, Fear of infection, Support for coercive policies and Willingness to treat) using intent-to-treat analyses. Results showed that these variables changed over time (F(12, 75) = 18.09, p < .001) and that, overall, t…	Co-variates not considered	Experienced stigma in healthcare setting		Students who were undertaking health-care professional programs	Yes	No	Not assessing HIV outcomes	Mak, W. W., S. S. Cheng, R. W. Law, W. W. Cheng and F. Chan (2015). "Reducing HIV-related stigma among health-care professionals: a game-based experiential approach." AIDS Care 27(7): 855-859.	https://www.ncbi.nlm.nih.gov/pubmed/25671591
TP	Excluded		Nuwaha, F. et al.	Effect of home-based HIV counselling and testing on stigma and risky sexual behaviours: serial cross-sectional studies in Uganda	2012	Uganda	AFRICA - EAST AND SOUTHERN	African Region	Sub-Saharan Africa	Low income	Multiple	In summary, the programme provided HBHCT, and those tested positive were referred to local care providers offering basic preventative care, palliative care and anti-retroviral treatment. The programme also provided an extensive community mobilization and educa- tion, including education visits to local communities, and made use of the mass media (radio) to educate communities in issues related to…	Aimed at providing treatment, care and support that includes giving advice on avoidance of transmission	January 2005 and ended in February 2007	General population	Not applicable	For cross-sectional studies is 620 in the baseline survey and 620 in the follow-up survey. This sample size was adjusted by about 10% non-response to 700. Because of the cluster design, a design effect of 2 was applied to come up with a minimum sample size of 1400.	Cross Sectional Survey	Not applicable	Not reported	Not reported	HIV counselling and testing on stigma and risky sexual behaviours	Measures of stigma and discrimination used in this study were adapted from those used by UNAIDS [12], and these included respondents’ views on the hypothetical questions of whether respondents would buy vegetables from an HIV-positive vendor, whether they would wish to disclose HIV status in the home and whether they thought that disclosure of HIV increased respect of the person disclosing. In th…	Stigma and discrimination : All indicators assessed for stigma and discrimination were favourable after the implementation of district-wide HBHCT (Table 3). The proportion of people who said that disclosure of HIV results increases respect increased from 40% to 75%, people who said they would buy vegetables from an HIV-positive vendor increased from 70% to 82% and persons who wanted infection sta…	None reported	Not applicable	The lack of a comparison group makes it difficult to attribute the observed benefits solely to the implementation of district-wide HBHCT. Moreover, because most of the data were derived from interview, it is possible that respondents could have given socially desirable answers. However, the comparison of our data with that of the UDHS (2006) and interpreting our findings alongside those of previo…	The implementation of HBHCT lasted about 2 years and offered HBHCT to all adults and children at risk of HIV infection (mother infected or dead). The programme targeted 142,832 households in 2034 villages of Bushenyi district. Details for the implementation of HBHCT have been described elsewhere [5]. In summary, the programme provided HBHCT, and those tested positive were referred to local care p…	No	Not applicable	Not applicable	Not applicable	Yes	Yes	Stigma and discrimination : It is interesting to note that all these changes in indicators for stigma and discrimination were statistically significant (CIs of after HBHCT do not overlap with those of before HBHCT and p<0.001).	Not reported					No	Not assessing HIV outcomes	Nuwaha, F., Kasasa, S., Wana, G., Muganzi, E., Tumwesigye, E. Effect of home-based HIV counselling and testing on stigma and risky sexual behaviours: serial cross-sectional studies in Uganda. J Int AIDS Soc 2012; 15(2):17423.	https://www.ncbi.nlm.nih.gov/pubmed/22713257
TP	Data extracted		Peitzmeier et al	Associations of Stigma With Negative Health Outcomes for People Living With HIV in the Gambia	2015	Gambia	AFRICA - WEST AND CENTRAL	African Region	Sub-Saharan Africa	Low income		No intervention			PLHIV		317	Cross Sectional Survey		HIV care (entry into, other?)	Linkage to care and non-use ART			Enacted stigma in health care settings was significantly associated with avoiding or delaying seeking care. Enacted stigma in the household or community and internal stigma were marginally associated Enacted stigma in health care setting aOR = 3.03 (1.24-7.89) Enacted stigma in the household or community aOR = 1.21 (0.98-1.49) Internal stigma aOR = 1.47 (0.96-2.22) Enacted stigma in health care s…																Yes	Yes		Peitzmeier SM, Grosso A, Bowes A, Ceesay N, Baral SD. Associations of Stigma With Negative Health Outcomes for People Living With HIV in the Gambia. JAIDS J Acquir Immune Defic Syndr. 2015 Mar 1;68:S146–53.	https://pubmed.ncbi.nlm.nih.gov/25723979/
TP	Excluded		Pisal, H. et al.	Nurses’ Health Education Program in India Increases HIV Knowledge and Reduces Fear	2007	India	ASIA AND PACIFIC	South-East Asia Region	South Asia	Lower middle income	Individual	The authors examine the impact of a 4-day HIV/AIDS health education program on knowledge and attitudes of nurses in a government hospital. This education program was developed using a training of trainers model and qualitative research. The quantiative part incuded a pretest and posttest evaluation of the educational program on nurses’ knowledge and attitudes. A questionnaire was developed to cov…	This study was intended to inform programs for the development of effective interventions to decrease the prevalence of stigmatizing and discriminatory behaviors toward HIV-positive individuals in a health care setting.	April 2004 to May 2005	Healthcare workers	Not applicable	The authors assessed changes in knowledge and attitudes of 371 trained nurses using a pretest-posttest design.	Mixed Methods	Three focus group discussions (FGD) were conducted with representative groups of nurses from the following departments in the hospital: obstetrics/gynecology, pediatrics, medicine, dermatology,and surgery. Using both quantitative and qualitative methods, this study aimed to accomplish the following: 1. Conduct a qualitative assessment to determine factors influencing nurses’ care of HIV/AIDS pati…	Not reported	Not reported	HIV-related knowledge, HIV stigma and discrimination, fear associated with managing HIV/AIDS patients, informed consent and confidentiality	Based on responses from the individual questions, additive indexes were created for each of the four major knowledge areas (the number of individual questions is noted in parentheses): (a) HIV transmission (12 questions), (b) HIV care and treatment (28 questions), (c) universal precautions (17 questions), and (d) informed consent (14 questions). ‘Low knowledge’’ was characterized by correctly ans…	Significant improvements were seen in nurses’ HIV/AIDS knowledge in all areas including care, treatment, and issues of confidentiality and consent. Fear of interaction with people living with HIV/AIDS was reduced significantly.	Preliminary observations indicate that many of the behaviors that would be positively influenced by the training were not performed by nurses. The authors noted evidence that trained nurses were more likely to use therapeutic touch with their patients as compared with untrained nurses, and untrained nurses were reported to use excessive precautions when interacting with HIV-positive patients more…	Not applicable	Interventions to Reduce HIV Stigma and Discrimination in the Healthcare Setting There are two primary limitations of this study. First, nurses’ retention of this knowledge over time was not evaluated, and second, the impact of this knowledge on the reduction of stigma and discrimination in this population has not been objectively documented.	The study methodology included Phase 1, a qualitative assessment; Topics covered included knowledge of HIV/AIDS and transmission, identification of HIV/AIDS patients, concerns and risks with caring for such patients, and current levels of precautions used in the hospital to prevent infection. Phase 2, development of a 1-week training of trainers (TOT) to prepare trainers to educate nurses and a 4…	No	Not applicable	Not applicable	Not applicable	Yes	Yes	Pretest/posttest changes to HIGH knowledge in HIV knowledge Transmission: 52.8%; Care and treatment: 18.0%; Universal precautions: 30.4%; Informed consent: 50.2%. (p<0.001 for all) Pretest/posttest changes to Low Fear in Fear Associated With Managing HIV/AIDS Patients Fear of infection (when protective measures present): 16.4%; Fear of infection (when protective measures not present): 24.0%; Givi…	Co-variates not considered					No	Not assessing HIV outcomes	Pisal, H., S. Sutar, J. Sastry, N. Kapadia-Kundu, A. Joshi, M. Joshi, J. Leslie, L. Scotti, K. Bharucha and N. Suryavanshi (2007). "Nurses' health education program in India increases HIV knowledge and reduces fear." Journal of the Association of Nurses in AIDS Care 18(6): 32-43.	https://www.ncbi.nlm.nih.gov/pubmed/17991597
TP	Excluded		Pulerwitz, J. et al.	Improving Hospital-Based Quality of Care by Reducing HIV-Related Stigma: Evaluation Results from Vietnam	2015	Viet Nam	ASIA AND PACIFIC	Western Pacific Region	East Asia & Pacific	Lower middle income	Individual	The main study aims were to test and compare the effect of two interventions on HIV stigma (including enacted stigma), one focused on reducing fear-based stigma (Arm 1) and the other on reducing both fear-based and social stigma (Arm 2). The study employed a quasi-experimental design. Study hypotheses include that: 1. Improved knowledge of HIV transmission and risk prevention, including appropria…	To reduce HIV-related stigma and discrimination in the health care setting.	2007	Healthcare workers	Not applicable	A total of 795 participants were surveyed at baseline and 797 at endline	Repeated Cross Sectional Survey	Not applicable	Not reported	Not reported	HIV stigma	Fear-based, social and enacted stigma. Fear-based stigma was measured as a composite index of four individual items. These items assessed the level of fear reported by hospital workers in conducting certain (low risk) procedures without gloves (e.g., touching the skin of a person with HIV). Individual item scores range from 1 to 3 (no fear to a lot of fear), and the composite score ranges from 4 …	At baseline (n = 795), reported stigma was substantial (e.g., about half of hospital workers indicated fear of casually touching PLHIV, and felt HIV was a punishment for bad behavior). By endline, stigma measures had improved significantly for both intervention groups (e.g., proportion reporting signs on beds indicating HIV status decreased from 51 to 24 % in Arm1, and 31 to 7% in Arm 2), with th…	None reported	None reported	Interventions to Reduce HIV Stigma and Discrimination in the Healthcare Setting A basic conceptual framework was used to understand the relationship among the types of stigma, and factors resulting in stigma. The framework highlights the point that there are multiple types of stigma and several underlying sources. Fear-based stigma concerns the fear of contracting HIV and associated behaviors, wh…	The objectives for the intervention were to: • Create a safe and friendly hospital environment, one in which hospital workers feel safe from transmission and abuse from patients, and patients feel they are appropriately treated. • Build more respect, care, and support for people living with HIV. • Develop the practical skills to implement universal precautions in a systematic way. • Develop a cod…	No	Not applicable	Not applicable	Not applicable	Yes	Yes	Fear-based stigma decreased at endline (beta =-0.816; p<0.001), the rate of change was greater in Arm 2 than Arm 1 (beta of interaction term = -0.371; p<0.05). Social stigma decreased at endline (beta =-1.123; p<0.001), the rate of change between Arms 1 and 2 was not significantly different. Enacted stigma -Marked file indicating HIV status (adjusted Odds Ratio: 0.28 (0.20–0.38), p<0.001) - rate …	Age and education	Experienced stigma in healthcare setting			Yes	No	Not assessing HIV outcomes	Pulerwitz, J., K. T. Oanh, D. Akinwolemiwa, K. Ashburn and L. Nyblade (2015). "Improving hospital-based quality of care by reducing HIV-related stigma: evaluation results from Vietnam." AIDS & Behavior 19(2): 246-256.	https://www.ncbi.nlm.nih.gov/pubmed/25382350
TP	Excluded		Rao, D. et al.	Feasibility, Acceptability, and Preliminary Efficacy of the Unity Workshop: An Internalized Stigma Reduction Intervention for African American Women Living with HIV	2012	United States of America	WESTERN AND CENTRAL EUROPE AND NORTH AMERICA	Region of the Americas	North America	High income	Individual	Based on qualitative data previously collected, we adapted the International Center for Research on Women’s HIV Stigma Toolkit for a domestic population of African American women to be consistent with Corrigan’s principles of strategic stigma change. We implemented the intervention, led by an African American woman living with HIV, as a workshop across two afternoons. The participants discussed i…	To feasibility test and gather preliminary data on the effectiveness to reduce internalized or public stigma working with communities of color to reduce stigma through action planning.	Not reported	PLHIV	Not applicable	Not reported	Pre/Post Test without Control Group	Not applicable	Not reported	Not reported	Internalized stigma outcomes	Our primary outcome was internalized stigma, as mea- sured by Stigma Scale for Chronic Illness (SSCI). The scale items have been validated in 24-item and 8-item versions for with people living with neurological disorders.30,31 The original scale contained two factors, with items measuring both internalized and enacted stigma. We conducted cognitive interviews to assist in modification of the scal…	Overall, the 24 women’s total stigma scores decreased from a mean of 38.0 (SD= 11.4) at baseline/day 1 to a mean of 32.7 (SD =13.7) immediately after completion of exercises on day 2. In addition, from baseline to day 8, total stigma scores de- creased from a mean of 38.0 (SD =11.4) at baseline/day 1 to a mean of 34.2 (SD =11.7). Figure 2 depicts the means in a bar chart. Paired t tests indicated…	None reported	None reported	Interventions to Reduce HIV Stigma and Discrimination in the Individual, Family, and Community Settings First, our study lacked a control group. Second, the study included a relatively small sample of participants. Third, our design used a short follow-up period of one week. Fourth, although the program was literacy friendly, our out-come measures and open-ended feedback forms required participan…	We ran the intervention as a workshop that met for 4–5 h during 2 consecutive weekday afternoons. An African American woman living with HIV who worked as a peer advocate in a community based organization for women living with HIV served as the primary workshop facilitator. A masters’ level social worker assisted with facilitation and with leading break-out group sessions. The principal investigat…	No	Not applicable	Not applicable	Not applicable	Yes	No	Internalized stigma, cohen’s d = 0.42	Not reported	Internalized stigma			Yes	No	Not assessing HIV outcomes	Rao, D., et al. (2012). "Feasibility, Acceptability, and Preliminary Efficacy of the Unity Workshop: An Internalized Stigma Reduction Intervention for African American Women Living with HIV." Aids Patient Care and Stds 26(10): 614-620.	https://www.ncbi.nlm.nih.gov/pubmed/22984780
TP	Data extracted		Sabapathy, K. et al	Predictors of timely linkage-to-ART within universal test and treat in the HPTN 071 (PopART) trial in Zambia and South Africa: findings from a nested case-control study.	2017	Multiple countries									PLHIV		705	Pre/Post Test with Control Group	Case control study	HIV care (entry into, other?)	Linkage to care and treatment initiation			PLHIV who have felt ashamed of their HIV status are more likely of late presentation for HIV care and late treatment initiation (aOR: 1.82, 95% CI 1.10-3.03 if they agree to the statement aOR: 1.71, 95% CI 1.05-2.79 if they strongly agree to the statement)																Yes	Yes		Sabapathy K, Mubekapi-Musadaidzwa C, Mulubwa C, Schaap A, Hoddinott G, Stangl A, et al. Predictors of timely linkage-to-ART within universal test and treat in the HPTN 071 (PopART) trial in Zambia and South Africa: Findings from a nested case-control study. J Int AIDS Soc. 2017;20(4).	https://pubmed.ncbi.nlm.nih.gov/29251433/
TP	Excluded		Smith Fawzi, MC. et al.	Psychosocial support intervention for HIV-affected families in Haiti: Implications for programs and policies for orphans and vulnerable children	2012	Haiti	LATIN AMERICA AND THE CARIBBEAN	Region of the Americas	Latin America & Caribbean	Low income	Individual	A psychosocial support group intervention for youth affected by HIV and their caregivers was based on “Project TALC”. The intervention relies on social cognitive theory with a focus on enhancing coping skills and increasing social support. This original curriculum was adapted by a Haitian professional psychologist and social workers for use in central Haiti using focus groups and qualitative inte…	To examine the feasibility and assess the preliminary effectiveness of a psychosocial support group intervention for HIV-affected youth and their caregivers	February 2006 and September 2008	At Risk Youth	Not applicable	Sample size is less than 168 in some cases due to missing data.	Pre/Post Test without Control Group	Not applicable	Not reported	Not reported	Health related outcomes, including psychological symptoms, HIV-related stigma, social support, and psychosocial functioning, among HIV-affected youth and their parents.	1) Goodman’s Strengths and Difficulties Questionnaire (SDQ) to assess level of psychological symptoms; 2) extended version of the SDQ to examine degree of psychosocial functioning; a lower level of psychosocial functioning was defined as the caregiver or child self-report of difficulties related to emotions, concentration, behavior, or getting along with others 3) Provisions of Social Relation (P…	Caregivers (95% HIV-positive) demonstrated a significant reduction in depressive symptoms, improved social support, and decreased HIV-related stigma.	Qualitative data supported the quantitative data in the potential improvement in quality of life of the HIV-affected youth and their caregivers.	None reported	Interventions to Reduce HIV Stigma and Discrimination in the Individual, Family, and Community Settings There are a number of limitations in our study, including the small sample size, particularly for the number of caregivers (n =130). In addition, therewas some loss to follow-up during the intervention for the caregivers (from n = 130 to 123) and youth (from n=168 to 155), although these losses…	Not available	No	Not applicable	Not applicable	Not applicable	Yes	Yes	A significant change in the caregiver’s perception of stigma, comparing pre- versus post-intervention assessment and adjusting for demographic variables (b = 10.66; SE = 1.58; p < 0.0001) Effect of intervention on children’s and caregivers’ psychosocial categorical outcomes One of the most prevalent depressive symptoms reported at baseline among caregivers that showed the largest decline at follo…	An exchangeable variance-covariance structure was used adjusting for age, sex, and socioeconomic status (SES)	Discriminatory attitudes reported by general public			Yes	No	Not assessing HIV outcomes	Smith Fawzi MC, Eustache E, Oswald C, Louis E, Surkan PJ, Scanlan F, Hook S, Mancuso A, Mukherjee JS. Psychosocial support intervention for HIV-affected families in Haiti: implications for programs and policies for orphans and vulnerable children. Soc Sci Med. 2012; 74(10):1494-503.	https://jhu.pure.elsevier.com/en/publications/psychosocial-support-intervention-for-hiv-affected-families-in-ha-3
TP	Excluded		Tshabalala, J. & Visser, M.	Developing a cognitive behavioural therapy model to assist women to deal with HIV and stigma	2011	South Africa	AFRICA - EAST AND SOUTHERN	African Region	Sub-Saharan Africa	Upper middle income	Individual	A CBT model consisting of eight individual sessions was developed to address the five commonly identified themes that underlie the negative experiences of HIV-positive women. Women were challenged to change their way of thinking and to experiment with new behaviour. After each session, homework was assigned to facilitate change from one session to the next (Basco & Rush, 2007). The intervention w…	Develop a therapeutic intervention to assist women to change their conception of HIV and their sense of self-worth and to empower them with more adaptive ways of thinking so as to deal with their experience of internalised and enacted stigma and in effect to enhance their health-seeking behaviour.	Not reported	Women	Not applicable	A sample of 20 black South African women living with HIV&AIDS	Pre/Post Test with Control Group	Not applicable	Not reported	Not reported	Coping negative (Brief Cope), Coping positive (Brief Cope), Internalised stigma, Enacted stigma, Self-esteem (RSE), Depression (BDI-II),	Data-gathering instruments. Both qualitative and quantitative methods were used. All the therapy sessions with the 10 participants were tape-recorded and transcribed in order to identify the reactions of participants to specific techniques used. The therapist’s process notes of each session with each woman were used as participative observation notes of the progress in therapy. Five psychometric …	The quantitative data therefore showed that the intervention had a positive impact on the women’s ability to cope with HIV and the related stigma. The same patterns of positive change were observed in the qualitative data on the women’s reactions during therapy. Though it was a small sample of women participating in the research, the use of different methods to obtain comparable results increased…	Qualitative analysis was made of transcripts of the therapy sessions to explore the effect of various therapeutic techniques. Non parametric Mann-Whitney tests show that after therapy the experimental group experienced lower levels of depression, internalised stigma and negative coping, and higher levels of self esteem and positive coping, compared to the control group.	Not applicable	Interventions to Reduce HIV Stigma and Discrimination in the Individual, Family, and Community Settings										Internalized stigma				No	Not assessing HIV outcomes	Tshabalala, J. & Visser, M. Developing a cognitive behavioural therapy model to assist women to deal with HIV and stigma. South African Journal of Psychology 2011; 41(1): 17-28.	https://journals.sagepub.com/doi/abs/10.1177/008124631104100103
TP	Excluded		Uys, L. et al.	Evaluation of a health setting-based stigma intervention in five African countries	2009	Lesotho	AFRICA - EAST AND SOUTHERN	African Region	Sub-Saharan Africa	Lower middle income	Multiple	Our intervention consisted of bringing a group of PLHA and nurses from one health setting together for a 2-day project initiation workshop. The project initiation workshop was facilitated by a nurse and PLHA based on a standard manual and both were trained over a period of 2 days prior to them running the workshops.Onthe basis of this training the teams were then given the task of designing, impl…	(1) sharing information, (2) increasing contact with the affected group, and (3) improving coping through empowerment. All the projects combined the aims of increasing acceptance of PLHA among both health care workers and the population at large and increasing the willingness of health care providers to care for PLHA.	Not reported	Multiple	PLHA and Health care workers (Nurses)	7 PLHA, 7 team nurses and 19 Setting nurses	Pre/Post Test without Control Group	Not applicable	Not reported	Not reported	HIV stigma	1. Demographic Questionnaire: The Demographic Ques- tionnaire was used to obtain demographic, job-, and illness-related information from the nurses and PLHA. 2.HIV=AIDS Stigma Instrument–Nurse (HASI-N) (Uys et al, In Press): a 19-item self-administered instrument comprising two factors (nurses stigmatizing patients and nurses being stigmatized) with an overall Cronbach a of 0.90. Concurrent valid…	Nurses who participated on the intervention teams (Table 4) demonstrated no change in stigma but a significantly higher percentage of the nurse were tested for HIV by the end of the project (w2=12.18, df=1, p<0.001). There was no significant difference in self-esteem or self-efficacy scores of this group before and after the intervention. PLHA (Table 3) who participated in the project showed a si…	Not reported	None reported	Interventions to Reduce HIV Stigma and Discrimination in the Healthcare Setting	We used Goffman’s definition of stigma, which is an undesirable or discrediting attribute that an individual possesses, which affects the person’s status in society. We developed a model of the HIV stigma process which indicates that internal stigma, defined as thoughts and behavior stemming from the person’s own negative perceptions about themselves based on their HIV status, is an important com…	No	Not applicable	Not applicable	Not applicable	Yes	Yes	Participated in the project showed a significant reduction in overall perceived stigma (t=3.16, df=40 p=0.003). They also reported a significant reduction in workplace stigma (t=2.55, df=40, p=0.015) and negative self perception (t=4.30, df=40, p=0.001). Their self esteem changed significantly (t=2.57, df=40, p=0.014), but not their self efficacy.	Not reported	Mixed	Internalized stigma and experienced stigma in healthcare setting		Yes	No	Not assessing HIV outcomes	Uys L, Chirwa M, Kohi T, Greeff M, Naidoo J, Makoae L, Dlamini P, Durrheim K, Cuca Y, Holzemer WL. Evaluation of a health setting-based stigma intervention in five African countries. AIDS Patient Care STDS. 2009; 23(12):1059-66.	https://www.ncbi.nlm.nih.gov/pubmed/20025515
TP	Excluded		Uys, L. et al.	Evaluation of a health setting-based stigma intervention in five African countries	2009	Malawi	AFRICA - EAST AND SOUTHERN	African Region	Sub-Saharan Africa	Low income	Multiple	Our intervention consisted of bringing a group of PLHA and nurses from one health setting together for a 2-day project initiation workshop. The project initiation workshop was facilitated by a nurse and PLHA based on a standard manual and both were trained over a period of 2 days prior to them running the workshops.Onthe basis of this training the teams were then given the task of designing, impl…	(1) sharing information, (2) increasing contact with the affected group, and (3) improving coping through empowerment. All the projects combined the aims of increasing acceptance of PLHA among both health care workers and the population at large and increasing the willingness of health care providers to care for PLHA.	Not reported	Multiple	PLHA and Health care workers (Nurses)	10 PLHA, 8 team nurses and 43 Setting nurses	Pre/Post Test without Control Group	Not applicable	Not reported	Not reported	HIV stigma	1. Demographic Questionnaire: The Demographic Ques- tionnaire was used to obtain demographic, job-, and illness-related information from the nurses and PLHA. 2.HIV=AIDS Stigma Instrument–Nurse (HASI-N) (Uys et al, In Press): a 19-item self-administered instrument comprising two factors (nurses stigmatizing patients and nurses being stigmatized) with an overall Cronbach a of 0.90. Concurrent valid…	Nurses who participated on the intervention teams (Table 4) demonstrated no change in stigma but a significantly higher percentage of the nurse were tested for HIV by the end of the project (w2=12.18, df=1, p<0.001). There was no significant difference in self-esteem or self-efficacy scores of this group before and after the intervention. PLHA (Table 3) who participated in the project showed a si…	Not reported	None reported	Interventions to Reduce HIV Stigma and Discrimination in the Healthcare Setting	We used Goffman’s definition of stigma, which is an undesirable or discrediting attribute that an individual possesses, which affects the person’s status in society. We developed a model of the HIV stigma process which indicates that internal stigma, defined as thoughts and behavior stemming from the person’s own negative perceptions about themselves based on their HIV status, is an important com…	No	Not applicable	Not applicable	Not applicable	Yes	Yes	Participated in the project showed a significant reduction in overall perceived stigma (t=3.16, df=40 p=0.003). They also reported a significant reduction in workplace stigma (t=2.55, df=40, p=0.015) and negative self perception (t=4.30, df=40, p=0.001). Their self esteem changed significantly (t=2.57, df=40, p=0.014), but not their self efficacy.	Not reported	Mixed	Internalized stigma and experienced stigma in healthcare setting		Yes	No	Not assessing HIV outcomes	Uys L, Chirwa M, Kohi T, Greeff M, Naidoo J, Makoae L, Dlamini P, Durrheim K, Cuca Y, Holzemer WL. Evaluation of a health setting-based stigma intervention in five African countries. AIDS Patient Care STDS. 2009; 23(12):1059-66.	https://www.ncbi.nlm.nih.gov/pubmed/20025515
TP	Excluded		Uys, L. et al.	Evaluation of a health setting-based stigma intervention in five African countries	2009	South Africa	AFRICA - EAST AND SOUTHERN	African Region	Sub-Saharan Africa	Upper middle income	Multiple	Our intervention consisted of bringing a group of PLHA and nurses from one health setting together for a 2-day project initiation workshop. The project initiation workshop was facilitated by a nurse and PLHA based on a standard manual and both were trained over a period of 2 days prior to them running the workshops.Onthe basis of this training the teams were then given the task of designing, impl…	(1) sharing information, (2) increasing contact with the affected group, and (3) improving coping through empowerment. All the projects combined the aims of increasing acceptance of PLHA among both health care workers and the population at large and increasing the willingness of health care providers to care for PLHA.	Not reported	Multiple	PLHA and Health care workers (Nurses)	7 PLHA, 10 team nurses and 46 Setting nurses	Pre/Post Test without Control Group	Not applicable	Not reported	Not reported	HIV stigma	1. Demographic Questionnaire: The Demographic Ques- tionnaire was used to obtain demographic, job-, and illness-related information from the nurses and PLHA. 2.HIV=AIDS Stigma Instrument–Nurse (HASI-N) (Uys et al, In Press): a 19-item self-administered instrument comprising two factors (nurses stigmatizing patients and nurses being stigmatized) with an overall Cronbach a of 0.90. Concurrent valid…	Nurses who participated on the intervention teams (Table 4) demonstrated no change in stigma but a significantly higher percentage of the nurse were tested for HIV by the end of the project (w2=12.18, df=1, p<0.001). There was no significant difference in self-esteem or self-efficacy scores of this group before and after the intervention. PLHA (Table 3) who participated in the project showed a si…	Not reported	None reported	Interventions to Reduce HIV Stigma and Discrimination in the Healthcare Setting	We used Goffman’s definition of stigma, which is an undesirable or discrediting attribute that an individual possesses, which affects the person’s status in society. We developed a model of the HIV stigma process which indicates that internal stigma, defined as thoughts and behavior stemming from the person’s own negative perceptions about themselves based on their HIV status, is an important com…	No	Not applicable	Not applicable	Not applicable	Yes	Yes	Participated in the project showed a significant reduction in overall perceived stigma (t=3.16, df=40 p=0.003). They also reported a significant reduction in workplace stigma (t=2.55, df=40, p=0.015) and negative self perception (t=4.30, df=40, p=0.001). Their self esteem changed significantly (t=2.57, df=40, p=0.014), but not their self efficacy.	Not reported	Mixed	Internalized stigma and experienced stigma in healthcare setting		Yes	No	Not assessing HIV outcomes	Uys L, Chirwa M, Kohi T, Greeff M, Naidoo J, Makoae L, Dlamini P, Durrheim K, Cuca Y, Holzemer WL. Evaluation of a health setting-based stigma intervention in five African countries. AIDS Patient Care STDS. 2009; 23(12):1059-66.	https://www.ncbi.nlm.nih.gov/pubmed/20025515
TP	Excluded		Uys, L. et al.	Evaluation of a health setting-based stigma intervention in five African countries	2009	United Republic of Tanzania	AFRICA - EAST AND SOUTHERN	African Region	Sub-Saharan Africa	Low income	Multiple	Our intervention consisted of bringing a group of PLHA and nurses from one health setting together for a 2-day project initiation workshop. The project initiation workshop was facilitated by a nurse and PLHA based on a standard manual and both were trained over a period of 2 days prior to them running the workshops.Onthe basis of this training the teams were then given the task of designing, impl…	(1) sharing information, (2) increasing contact with the affected group, and (3) improving coping through empowerment. All the projects combined the aims of increasing acceptance of PLHA among both health care workers and the population at large and increasing the willingness of health care providers to care for PLHA.	Not reported	Multiple	PLHA and Health care workers (Nurses)	7 PLHA, 8 team nurses and 11 Setting nurses	Pre/Post Test without Control Group	Not applicable	Not reported	Not reported	HIV stigma	1. Demographic Questionnaire: The Demographic Ques- tionnaire was used to obtain demographic, job-, and illness-related information from the nurses and PLHA. 2.HIV=AIDS Stigma Instrument–Nurse (HASI-N) (Uys et al, In Press): a 19-item self-administered instrument comprising two factors (nurses stigmatizing patients and nurses being stigmatized) with an overall Cronbach a of 0.90. Concurrent valid…	Nurses who participated on the intervention teams (Table 4) demonstrated no change in stigma but a significantly higher percentage of the nurse were tested for HIV by the end of the project (w2=12.18, df=1, p<0.001). There was no significant difference in self-esteem or self-efficacy scores of this group before and after the intervention. PLHA (Table 3) who participated in the project showed a si…	Not reported	None reported	Interventions to Reduce HIV Stigma and Discrimination in the Healthcare Setting	We used Goffman’s definition of stigma, which is an undesirable or discrediting attribute that an individual possesses, which affects the person’s status in society. We developed a model of the HIV stigma process which indicates that internal stigma, defined as thoughts and behavior stemming from the person’s own negative perceptions about themselves based on their HIV status, is an important com…	No	Not applicable	Not applicable	Not applicable	Yes	Yes	Participated in the project showed a significant reduction in overall perceived stigma (t=3.16, df=40 p=0.003). They also reported a significant reduction in workplace stigma (t=2.55, df=40, p=0.015) and negative self perception (t=4.30, df=40, p=0.001). Their self esteem changed significantly (t=2.57, df=40, p=0.014), but not their self efficacy.	Not reported	Mixed	Internalized stigma and experienced stigma in healthcare setting		Yes	No	Not assessing HIV outcomes	Uys L, Chirwa M, Kohi T, Greeff M, Naidoo J, Makoae L, Dlamini P, Durrheim K, Cuca Y, Holzemer WL. Evaluation of a health setting-based stigma intervention in five African countries. AIDS Patient Care STDS. 2009; 23(12):1059-66.	https://www.ncbi.nlm.nih.gov/pubmed/20025515
TP	Excluded		Uys, L. et al.	Evaluation of a health setting-based stigma intervention in five African countries	2009	Eswatini	AFRICA - EAST AND SOUTHERN	African Region	Sub-Saharan Africa	Lower middle income	Multiple	Our intervention consisted of bringing a group of PLHA and nurses from one health setting together for a 2-day project initiation workshop. The project initiation workshop was facilitated by a nurse and PLHA based on a standard manual and both were trained over a period of 2 days prior to them running the workshops.Onthe basis of this training the teams were then given the task of designing, impl…	(1) sharing information, (2) increasing contact with the affected group, and (3) improving coping through empowerment. All the projects combined the aims of increasing acceptance of PLHA among both health care workers and the population at large and increasing the willingness of health care providers to care for PLHA.	Not reported	Multiple	PLHA and Health care workers (Nurses)	10 PLHA, 10 team nurses and 15 Setting nurses	Pre/Post Test without Control Group	Not applicable	Not reported	Not reported	HIV stigma	1. Demographic Questionnaire: The Demographic Ques- tionnaire was used to obtain demographic, job-, and illness-related information from the nurses and PLHA. 2.HIV=AIDS Stigma Instrument–Nurse (HASI-N) (Uys et al, In Press): a 19-item self-administered instrument comprising two factors (nurses stigmatizing patients and nurses being stigmatized) with an overall Cronbach a of 0.90. Concurrent valid…	Nurses who participated on the intervention teams (Table 4) demonstrated no change in stigma but a significantly higher percentage of the nurse were tested for HIV by the end of the project (w2=12.18, df=1, p<0.001). There was no significant difference in self-esteem or self-efficacy scores of this group before and after the intervention. PLHA (Table 3) who participated in the project showed a si…	Not reported	v	Interventions to Reduce HIV Stigma and Discrimination in the Healthcare Setting	We used Goffman’s definition of stigma, which is an undesirable or discrediting attribute that an individual possesses, which affects the person’s status in society. We developed a model of the HIV stigma process which indicates that internal stigma, defined as thoughts and behavior stemming from the person’s own negative perceptions about themselves based on their HIV status, is an important com…	No	Not applicable	Not applicable	Not applicable	Yes	Yes	Participated in the project showed a significant reduction in overall perceived stigma (t=3.16, df=40 p=0.003). They also reported a significant reduction in workplace stigma (t=2.55, df=40, p=0.015) and negative self perception (t=4.30, df=40, p=0.001). Their self esteem changed significantly (t=2.57, df=40, p=0.014), but not their self efficacy.	Not reported	Mixed	Internalized stigma and experienced stigma in healthcare setting		Yes	No	Not assessing HIV outcomes	Uys L, Chirwa M, Kohi T, Greeff M, Naidoo J, Makoae L, Dlamini P, Durrheim K, Cuca Y, Holzemer WL. Evaluation of a health setting-based stigma intervention in five African countries. AIDS Patient Care STDS. 2009; 23(12):1059-66.	https://www.ncbi.nlm.nih.gov/pubmed/20025515
TP	Data extracted		Weiser et al	Routine HIV testing in Botswana: A population-based study on attitudes, practices, and human rights concerns	2006	Botswana	AFRICA - EAST AND SOUTHERN	African Region	Sub-Saharan Africa	Upper middle income		No intervention			General population		1268	Cross Sectional Survey		HR barriers to services	HIV testing			Individuals with stigmatizing attitudes toward people living with HIV and AIDS were less likely to have been tested for HIV aOR=0.7 (0.5-0.9)																Yes	Yes		Weiser SD, Heisler M, Leiter K, Percy-De Korte F, Tlou S, DeMonner S, et al. Routine HIV testing in Botswana: A population-based study on attitudes, practices, and human rights concerns. PLoS Med. 2006;3(7):1013–22	https://pubmed.ncbi.nlm.nih.gov/16834458/
TP	Excluded		Williams,	Effectiveness of anHIV/AIDSeducational programme for Chinese nurses	2006	China	ASIA AND PACIFIC	Western Pacific Region	East Asia & Pacific	Upper middle income	Community	The intervention consisted of a 5-day workshop comprising didactic lectures interspersed with activities designed to elicit discussion of participants’ values and personal feelings about HIV/AIDS. The didactic content included HIV/AIDS epidemiology, natural history, transmission routes and clinical care. The programme also covered human sexuality, addictive disease and bereavement. Because the in…	To examine the effect of a multifaceted HIV/AIDS educational intervention on the knowledge, attitudes and willingness of Chinese nurses to care for patients with HIV	2003	Healthcare workers	Not applicable	One hundred and eighty-seven participants	Pre/Post Test without Control Group	Not applicable	Not reported	Not reported	HIV-related knowledge, Attitude toward patients with HIV/AIDS, Willingness to care for patients with HIV/AIDS	Several items on the knowledge questionnaire were relevant to fear of contamination through contact with HIV-infected patients, and changes in the responses to these questions are of particular interest. Before the workshop, 80% of participants believed that the risk of contracting HIV through a needlestick was greater than 1%; after the workshop, 75% recognized that the risk is actually less tha…	Intervention effect on HIV/AIDS knowledge : The mean preworkshop knowledge score was 16 (R = 9–24, median 16, 95% CI 15.5, 15.5); the mean postworkshop knowledge score was 20 (R = 13–24, median 20, 95% CI 19.7, 20.3). This improvement in HIV/AIDS knowledge was statistically significant when examined using a paired t-test (P < 0.001). Intervention effect on attitude toward patients with HIV/AIDS :…	None reported	Not applicable	Interventions to Reduce HIV Stigma and Discrimination in the Healthcare Setting Limitations of the study design included the lack of a control group, the self-report nature of data on willingness to care and the short-term nature of the evaluation.	The intervention consisted of a 5-day workshop comprising didactic lectures interspersed with activities designed to elicit discussion of participants’ values and personal feelings about HIV/AIDS. The didactic content included HIV/AIDS epidemiology, natural history, transmission routes and clinical care. The programme also covered human sexuality, addictive disease and bereavement. Because the in…	No	Not applicable	Not applicable	Not applicable	Yes	Yes	The mean preworkshop knowledge score was 16 (R = 9–24, median 16, 95% CI 15.5, 16.5); the mean postworkshop knowledge score was 20 (R = 13–24, median 20, 95% CI 19.7, 20.3). This improvement in HIV/AIDS knowledge was statistically significant when examined using a paired t-test (P < 0.001). Preworkshop mean scores for empathy, avoidance and general attitude were 4.1(R = 3.1, 5.9, median 4, 95% CI…	Not reported					No	Not assessing HIV outcomes	Williams, A. B., et al. (2006). "Effectiveness of an HIV/AIDS educational programme for Chinese nurses." Journal of Advanced Nursing 53(6): 710-720.	https://onlinelibrary.wiley.com/doi/abs/10.1111/j.1365-2648.2006.03777.x
TP	Data extracted		Zulliger et al	High drop-off along the HIV care continuum and ART interruption among female sex workers in the dominican Republic	2015	Dominican Republic	LATIN AMERICA AND THE CARIBBEAN	Region of the Americas	Latin America & Caribbean	Upper middle income		No intervention			Sex Workers	FSW living with HIV	268	Cross Sectional Survey		ART (uptake, adherence, maintenance)	ART interruption			The odds of ART interruption were higher among women who experienced FSW-related discrimination and had higher internalized stigma FSW-related discrimination aOR = 3.24 (1.28-8.20) Internalized stigma aOR = 1.09 (1.02-1.16)																Yes	Yes		Zulliger R, Barrington C, Donastorg Y, Perez M, Kerrigan D. High drop-off along the HIV care continuum and ART interruption among female sex workers in the dominican Republic. J Acquir Immune Defic Syndr. 2015 Jun 1;69(2):216–22	https://pubmed.ncbi.nlm.nih.gov/25714246/

## Sheet: 2. Justice
General Information											Study characteristics																					UNAIDS Human Rights Programme Areas									Evidence on effects
Reviewer		Ref ID	Author	Title	Year	Country	UNAIDS region	WHO region	WB region	WB Income group	Intervention Level (socio-ecological level)	Intervention implementer	Summary of Intervention (give details of duration, if applicable)	Aim of Intervention	Year of implementation	Location	Target Population	Details if 'multiple' for level or pop	Sample	Study Design	If mixed, describe; if policy, describe framework/methods utilized	HIV-related outcome (s)	Details for HIV-related outcome, note if outcome measures are validated, provide outcome measure and timeframe, if available	Non-HIV outcomes	Details for non-HIV outcomes, note if outcome measures are validated, provide outcome measure and timeframe, if available)	Community involvement	Describe if yes	Results (Quantitative)	Results (Qualitative)	Results (Policy Review)	Notes	HIV-related legal services	Monitoring & reform: laws, policies, regulations	Legal literacy	Senzitiation of lawmakers & law enforcement agents	Training for health care providers on HR and medical ethics related to HIV	Stigma and Discrimination reduction	Reducing Discrimination against Women	Multiple approaches	No of approaches	Description of programme impementation, if available	Intervention examined HIV-related outcomes	Was the effect statistically significant?	Describe effect estimate and outcome, if yes	Co-variates	Intervention examined non HIV outcomes	Was the effect(s) statistically significant?	Describe effect estimate and outcome, if yes	Co-variates
TP	Excluded		Altice et al.	The perfect storm: incarceration and the high-risk environment perpetuating transmission of HIV, hepatitis C virus, and tuberculosis in Eastern Europe and Central Asia	2016	Multiple countries							A national, dynamic model of incarceration and HIV transmission through drug injection that stratifi ed people who inject drugs by incarceration state (never, current, recently released within the past 12 months, and past incarceration more than 12 months ago), and HIV infection state (susceptible, initial acute and chronic HIV infection, and receiving antiretroviral therapy).				PWID			Mixed Methods	Review	HIV prevalence						When assuming heightened HIV transmission risk in previously incarcerated individuals who inject drugs, the model (fi gures 1, 2) suggests that community HIV incidence and prevalence would decrease dramatically by 2030 (incidence by 75% [95% credibility interval (CrI) 64–87], prevalence by 56% [95% CrI 42–66]) if the HIV transmission risk among currently and previously incarcerated individuals we…
TP	Excluded		Argento, E.	Confronting structural violence in sex work: lessons from a community-led HIV prevention project in Mysore, India	2011	India	ASIA AND PACIFIC	South-East Asia Region	South Asia	Lower middle income	Community		Ashodaya'- Community led HIV prevention program; which has developed relationships between sex workers, brokers, lodge owners and the police, through monthly meetings and sessions on violence, sexual health, and HIV prevention.				Multiple	Sex Workers, LGBTQ, Police, General Population	34 IDI's with Sex Workers (20 Female, 14 Male), 12 interviews with Transgender Sex Workers, Police, Lodge Owners, Boyfriends, Brokers, and 2 FGD's with FSWs and MSWs.	Qualitative Pre-Post		Not reported	Not reported	HIV Prevention, reducing S & D							Interventions to Reduce HIV Stigma and Discrimination in the Justice Setting Mentions the effectiveness of the program in reducing HIV prevalence, but that was not the purpose of this study.	No	No	No	Yes	No	Yes	No	Yes	2
TP	Data extracted		Aristegui, I et al	Transgender people perceptions of the impact of the gender identity law in Argentina	2015	Argentina	LATIN AMERICA AND THE CARIBBEAN	Region of the Americas	Latin America & Caribbean	Upper middle income	Public Policy		Not applicable	To evaluate the Gender Identity law adopted in 2012	2012	Mixed	LGBTQ	Transgender women	20	Qualitative Post-Only		HR barriers to services	HIV testing	Quality of Life, stigma and discrimination		No				Better and earlier access to health services among transgender people, including HIV testing and treatment. Reduction in stigma and discrimination in health-care settings: only three out of 10 study participants reported discrimination based on their gender identity after the enactment of the law (compared to eight out of 10 before it). Quality of life of transgender people, increasing their acce…		Yes	Yes	Yes	No	No	Yes	Yes	Yes	5		Yes
TP	Excluded		Beletsky, L. et al.	Police education as a component of national HIV response: Lessons from Kyrgyzstan	2013	Kyrgyzstan	EASTERN EUROPE AND CENTRAL ASIA	European Region	Europe & Central Asia	Lower middle income	Individual		Trainings covering HIV prevention science, policy and occupational safety were developed and delivered to cadets and sctive duty police across Kyrgyzstan.				Police		313 officers	Cross Sectional Survey											Interventions to Reduce HIV Stigma and Discrimination in the Justice Setting												Yes	38% of 313 officers reported undergoing training. Training was associated with being significantly more likely to support referring individuals to harm reduction organizations (aOR 2.21; 95%CI 1.33–3.68), expressing no intent to extrajudicially confiscate syringes (aOR 1.92; 95%CI 1.09–3.39), and better understanding sex worker detention procedure (aOR 2.23; 95%CI 1.19–4.46), although trainee kno…	Police should refer PWID/SW to HIV prevention services; Would not confiscate syringes from PWID w/o formal charges/arrest; Police should not detain SW when encounter on street; Police should check SW identification when encounter on street; Knowledge workplace safety procedures, blood exposure
TP	Excluded		Beletsky, L. et al.	Policy reform to shift the health and human rights environment for vulnerable groups: the case of Kyrgyzstan's Instruction 417	2012	Kyrgyzstan	EASTERN EUROPE AND CENTRAL ASIA	European Region	Europe & Central Asia	Lower middle income	Individual		In 2009, the Kyrgyz government promulgated “Instruction 417,” prohibiting police interference with “harm reduction” programs, re-enforcing citizen rights, addressing police occupational safety concerns, and institutionalizing police-public health collaboration. This study assesses the links between this policy and officer knowledge about legal and public health issues, attitudes towards harm redu…																		Interventions to Reduce HIV Stigma and Discrimination in the Justice Setting
TP	Excluded		Beletsky, L. et al.	Police training to align law enforcement and HIV prevention: Preliminary evidence from the field	2011	United States of America	WESTERN AND CENTRAL EUROPE AND NORTH AMERICA	Region of the Americas	North America	High income	Individual		Public Health researchers collaborated with a municipal police department to educate officers on syringe policy and community level disease prevention. The 30 minute training bundled public health content with occupational safety information.	To boost legal knowledge, improve syringe access attitudes, and address needlestick injuries.	2006	Urban	Police		94 Police Officers responded to the Baseline survey, 78 responded to the post training survey.	Pre/Post Test without Control Group		Not reported	Not reported	Harm Reduction, improving knowledge among police officers		Unclear		Baseline data (94 officers) confirmed anxiety about needlestick injuries, poor legal knowledge, and occupational risk overestimation. Before training, respondents believed that syringe access promotes drug use (51%), increases likelihood of police needlestick injuries (58%), and fails to reduce epidemics (38%). Pretraining to posttraining evaluation suggested significant shifts in legal and occup…				No	No	Yes	Yes	No	Yes	No	Yes	3		No	Not applicable			Yes
TP	Data extracted		Borquez, A	The effect of public health-oriented drug law reform on HIV incidence in people who inject drugs in Tijuana, Mexico: an epidemic modelling study	2018	Mexico	LATIN AMERICA AND THE CARIBBEAN	Region of the Americas	Latin America & Caribbean	Upper middle income	Individual		Drug law reform, which de-penalised the possession of small amounts of drugs and instituted drug treatment instead of incarceration	To evaluate impacts of the drug law reform in 2021 and 2017	2012 and 2017	Mixed	PWID		733	Quantitative Post Test Only	Modelling study	New infections averted	HIV infections			No		Modelling estimated the limited reform implementation averted 2% (95% CI 0·2–3·0) of new HIV infections If implementation reduced incarceration in people who inject drugs by 80% from 2018 onward, 9% (95% CI 4–16) of new HIV infections between 2018 and 2030 could be averted, with 21% (10–33) averted if people who inject drugs were referred to opioid agonist treatment instead of being incarcerated				Yes	Yes	Yes	No	No	No	No	Yes	3		Yes	Mixed	Modelling estimated the limited reform implementation averted 2% (95% CI 0·2–3·0) of new HIV infections If implementation reduced incarceration in people who inject drugs by 80% from 2018 onward, 9% (95% CI 4–16) of new HIV infections between 2018 and 2030 could be averted, with 21% (10–33) averted if people who inject drugs were referred to opioid agonist treatment instead of being incarcerated
TP	Excluded		DeBeck K et al	HIV and the criminalisation of drug use among people who inject drugs: a systematic review	2017	Multiple countries							To examine, through any study design, the association between an a-priori set of indicators related to the criminalisation of drugs and HIV prevention or treatment among PWID; provide sufficient details on the methods followed to allow critical assessment of quality				PWID					HIV prevention (condoms, circumcision, PrEP, etc.)						Among the 106 studies included in this review, 85 (80%) suggested that drug criminalisation has a negative effect on HIV prevention and treatment, 10 (9%) suggested no association, five (5%) suggested a beneficial effect, one (1%) suggested both beneficial and negative effects, and five (5%) suggested both null and negative effects.
TP	Excluded		Gruskin, S. et al.	Access to justice: evaluating law, health and human rights programmes in Kenya	2013	Kenya	AFRICA - EAST AND SOUTHERN	African Region	Sub-Saharan Africa	Lower middle income	Community		The evaluation is focused on legal integration activities at four sites: the Academic Model of Providing Access to Healthcare (AMPATH) facility, where the Legal Aid Centre of Eldoret (LACE) operates, in Eldoret; Kenyatta National Hospital’s Gender-based Violence Recovery Centre, which hosts the COVAW legal integration program; and Christian Health Association of Kenya (CHAK) facilities. LACE repr…				Multiple	PLHIV, Survivors of GBV	450 legal aid records for LACE; 73 cases for COVAW, 18 records for CHAK; authors have not specified how many FGDs or IDIs were conducted.	Mixed Methods											Interventions to Reduce HIV Stigma and Discrimination in the Justice Setting
TP	Data extracted		McKinnon, B	National age-of-consent laws and adolescent HIV testing in sub-Saharan Africa: a propensity-score matched study	2019	Multiple countries					Multiple		Not applicable	To evaluate the impact of legal age of consent on coverage of HIV testing among adolescents between 2011-2016	2011-2016	Mixed	At Risk Youth		62628	Quantitative Post Test Only		HIV prevention (condoms, circumcision, PrEP, etc.)	HIV testing			No		Legal age of consent below 16 years was associated with an 11.0 percentage points higher coverage of HIV testing (95% CI: 7.2 to 14.8 corresponding to a rate ratio of 1.74 (1.35-2.13). HIV testing rate had a stronger association with lower age of consent among females than males. The testing rates differences were 14.0 percentage points (8.6-19.4) for females and 6.9 percentage points (1.6-12.2) …				Yes	Yes	Yes	No	No	No	No	Yes	3		Yes	Mixed	Legal age of consent below 16 years was associated with an 11.0 percentage points higher coverage of HIV testing (95% CI: 7.2 to 14.8 corresponding to a rate ratio of 1.74 (1.35-2.13). HIV testing rate had a stronger association with lower age of consent among females than males. The testing rates differences were 14.0 percentage points (8.6-19.4) for females and 6.9 percentage points (1.6-12.2) …
TP	Excluded		Oldenburg et al.	Human rights protections and HIV prevalence among MSM who sell sex: Cross-country comparisons from a systematic review and meta-analysis	2018	Multiple countries					Multiple		HIV prevalence among men who engage in transactional sex and language in the penal code protecting sexual minorities, including men who have sex with men (MSM), and sex workers.	Identify Associations between legal protection for MSM and HIV prevalence and Associations between legal protection for sex workers and HIV prevalence	Not reported	Mixed	Multiple	MSM and sex workers				HIV prevalence				No						Yes	Yes	No	Yes	No	No	No	Yes	3		Yes	Not applicable	Legal protection for sexual minorities was associated with a 10.9% (95% CI: 3.8–18.0%) and sex workers associated with a 7.0% (95% CI: 1.3–12.8%) decrease in country-level HIV prevalence among men who engage in transactional sex.	General male population HIV prevalence, GDP per capita, unemployment among males, and population structure.
TP	Data extracted		Schwartz, SR	The immediate eff ect of the Same-Sex Marriage Prohibition Act on stigma, discrimination, and engagement on HIV prevention and treatment services in men who have sex with men in Nigeria: Analysis of prospective data from the TRUST cohort	2015	Nigeria	AFRICA - WEST AND CENTRAL	African Region	Sub-Saharan Africa	Lower middle income	Individual			To evaluate the Same-Sex Marriage Prohibition Act	2013	Mixed	LGBTQ	MSM	707	Pre/Post Test without Control Group		HR barriers to services	Fear of accessing healthcare			No		MSM were more likely to fear accessing healthcare following the enactment of legislation to further criminalising same-sex practices				Yes	Yes	Yes	No	No	No	No	Yes	3		Yes	Mixed	Fear of seeking health care (aIRR: 2.92, 95% CI 1.46–5.84) No safe spaces to be with other MSM (aIRR: 3.26, 95% CI 1.94–5.48)
TP	Data extracted		Shannon, K	Global epidemiology of HIV among female sex workers: Influence of structural determinants	2015	Multiple countries					Multiple		Not applicable	Not applicable		Mixed	Sex Workers			Mixed Methods	87 studies designed a priori to examine one or more structural determinants of HIV, HIV and sexually transmitted infection (STI), or condom use	New infections averted	HIV infections			No		Decriminalisation of sex work would have the greatest effect on the course of HIV epidemics across all settings, averting 33–46% of HIV infections in the next decade				Yes	Yes	No	No	No	No	Yes	Yes	3		Yes	Mixed	Decriminalisation of sex work would have the greatest effect on the course of HIV epidemics across all settings, averting 33–46% of HIV infections in the next decade
TP	Data extracted		Stannah, J	HIV testing and engagement with the HIV treatment cascade among men who have sex with men in Africa: a systematic review and meta-analysis	2019	Multiple countries					Multiple		Not applicable	Not applicable		Mixed	LGBTQ	MSM		Mixed Methods	Anti-LGBT Legislation using four anti-LGBT legislation variables: repressive legislation, lack of protective legislation, lack of progressive legislation, and a penalties variable (score 0-14 with higher scores reflecting less progressive legislation).	HR barriers to services	Ever tested			No		Decreased by 2% (95% CI 1-4%) for each point increase on the global anti-LGBT legislation index				Yes	Yes	No	No	No	No	No	Yes	2		Yes	Mixed	Decreased by 2% (95% CI 1-4%) for each point increase on the global anti-LGBT legislation index
TP	Excluded		Stone et al	Incarceration history and risk of HIV and hepatitis C virus acquisition among people who inject drugs: a systematic review and meta-analysis. Lancet Infect Dis, http://dx.doi.org/10.1016/S1473-3099(18)30469-9	2018	Multiple countries							To quantify the associations between recent (past 3, 6, or 12 months or since last follow-up) or past incarceration and HIV or HCV acquisition (primary infection or reinfection) risk among PWID			Mixed	PWID											Recent incarceration was associated with an 81% (relative risk [RR] 1∙81, 95% CI 1∙40–2∙34) increase in HIV acquisition risk, with moderate heterogeneity between studies (I²=63∙5%; p=0∙001), and a 62% (RR 1∙62, 95% CI 1∙28–2∙05) increase in HCV acquisition risk, also with moderate heterogeneity between studies (I²=57∙3%; p=0∙002). Past incarceration was associated with a 25% increase in HIV (RR 1…
[truncated: 11 more columns]

## Sheet: 3. Gender
General Information											Study characteristics																					UNAIDS Human Rights Programme Areas									Evidence on effects
Reviewer		Ref ID	Author	Title	Year	Country	UNAIDS region	WHO region	WB region	WB Income group	Intervention Level (socio-ecological level)	Intervention implementer	Summary of Intervention (give details of duration, if applicable)	Aim of Intervention	Year of implementation	Location	Target Population	Details if 'multiple' for level or pop	Sample	Study Design	If mixed, describe; if policy, describe framework/methods utilized	HIV-related outcome (s)	Details for HIV-related outcome, note if outcome measures are validated, provide outcome measure and timeframe, if available	Non-HIV outcomes	Details for non-HIV outcomes, note if outcome measures are validated, provide outcome measure and timeframe, if available)	Community involvement	Describe if yes	Results (Quantitative)	Results (Qualitative)	Results (Policy Review)	Notes	HIV-related legal services	Monitoring & reform: laws, policies, regulations	Legal literacy	Senzitiation of lawmakers & law enforcement agents	Training for health care providers on HR and medical ethics related to HIV	Stigma and Discrimination reduction	Reducing Discrimination against Women	Multiple approaches	No of approaches	Description of programme impementation, if available	Intervention examined HIV-related outcomes	Was the effect statistically significant?	Describe effect estimate and outcome, if yes	Co-variates	Intervention examined non HIV outcomes	Was the effect(s) statistically significant?	Describe effect estimate and outcome, if yes	Co-variates
TP	Excluded		Baird et al.	Effect of a cash transfer programme for schooling on prevalence of HIV and herpes simplex type 2 in Malawi: a cluster randomised trial	2012	Malawi	AFRICA - EAST AND SOUTHERN	African Region	Sub-Saharan Africa	Low income			In the conditional group (baseline schoolgirls and baseline dropouts), each payment was received if the girl attended school for 80% of the days that school was in session during the previous month. In the unconditional group (baseline schoolgirls only) payment was received if the girl attended the cash transfer points. Cash transfers split between guardian and girl. Household amount varied rando…			Rural	Women	Unmarried girls 13-22 years	1225	RCT								In the cohort of baseline schoolgirls, weighted prevalence of HIV was 1·2% (seven of 490) in the combined intervention group versus 3·0% (17 of 799) in the control group at 18 month follow-up (adjusted OR 0·36, 95% CI 0·14–0·91; table 3). Weighted HSV-2 prevalence was 0·7% (fi ve of 488) in the intervention group versus 3·0% (27 of 796) in the control group (0·24, 0·09–0·65; table 3).	Self-reported sexual activity at 12 month follow-up was significantly lower in the intervention group for intercourse at least once a week with at least one partner, and for having a sexual partner aged 25 years or older Although some outcomes were significantly different compared with the control group in the conditional cash transfer group (HIV prevalence and had a sexual partner aged 25 years …														Not reported
TP	Excluded		Basu et al.	HIV prevention among sex workers in India	2004	India	ASIA AND PACIFIC	South-East Asia Region	South Asia	Lower middle income	Individual		health clinic set up for community--sex workers and families received free care; peer educator trainers focused on building skills and confidence and fostering empowerment and advocy			Urban	Sex Workers		200	Pre/Post Test with Control Group		HIV prevention (condoms, circumcision, PrEP, etc.)						increase in condom use p<0.0001; no change in control group																			Yes	increased use of condoms
TP	Data extracted		Beattie et al.	Violence against female sex workers in Karnataka state, south India: impact on health, and reductions in violence following an intervention program	2010	India	ASIA AND PACIFIC	South-East Asia Region	South Asia	Lower middle income	Multiple		Policy level advocacy: meetings held with senior government officials. HIV/AIDS coordination committees established (govt, police, FSWs, PLHIV), worked with HIV prevention program-HIV prevention and care policies; Secondary stakeholders (police, lawyers and the media): State-wide training to police officers to raise awareness, generate empathy, and provide clarity re: the law and sex work; Primar…	A multi-layered strategy involving policy makers, secondary and primary stakeholders, to stem and address violence against the sex worker community as part of a wider HIV intervention program, examine the impact of these violence intervention efforts on levels of violence against FSWs, and examine associations between violence and condom use, HIV/STI rates and exposure to the HIV prevention progr…		Mixed	Multiple	FSWs, policy makers, police, lawyers, media		Pre/Post Test without Control Group		HIV prevention (condoms, circumcision, PrEP, etc.)	HIV-1 infection	Syphilis, High-titre syphilis, Chlamydia infection, Gonorrhea infection, condom use, anal sex		Yes	Community mobilisation activities focused on addressing feelings of powerlessness and isolation, providing fora for practical actions, and advocating against discrimination, stigma, wrongful arrest, violence and harassment.	Reduced violence OR 0.66 (0.51, 0.85) p=0.001; violence associated with reduced condom use				Yes	Yes	Yes	Yes	No	No	Yes	Yes	5		Yes	Mixed	FSW experience of violence in the past year, HIV/STI rates and condom use HIV-1 infection Crude OR: 1.10 (0.80-1.49), p=0.60 Adjusted OR: 0.96 (0.70-1.32), p=0.80 Syphilis Crude OR: 0.87 (0.57-1.34), p=0.50 Adjusted OR: 0.92 (0.58-1.46), p=0.70 High-titre syphilis Crude OR: 0.91 (0.52-1.59), p=0.70 Adjusted OR: 0.93 (0.53-1.64), p=0.80 Chlamydia infection Crude OR: 0.87 (0.53-1.43), p=0.60 Adjust…			Mixed	FSW experience of violence in past year by exposure to HIV prevention program components Ever visited by a peer educator: Crude OR: 0.65 (0.43-0.97), p=0.04 Adjusted OR: 0.65 (0.44-0.97), p=0.04 Ever visited the drop-in centre: Crude OR: 1.05 (0.79-1.39), p=0.70 Adjusted OR: 1.08 (0.80-1.44), p=0.60 Ever visited the project sexual health clinic: Crude OR: 0.67 (0.53-0.86), p=0.002 Adjusted OR: 0.…
TP	Data extracted		Beattie et al.	Declines in violence and police arrest among female sex workers in Karnataka state, south India, following a comprehensive HIV prevention programme	2015	India	ASIA AND PACIFIC	South-East Asia Region	South Asia	Lower middle income	Community		Avahan programme				Sex Workers		5792 in IBBS and 15813 on polling booth surveys	Cross Sectional Survey		HIV prevalence				No		Experience of non-partner violence (being raped in the past year and/or beaten in the past six months) was significantly associated with HIV prevalence aOR: 1.59 (1.18, 2.15), p=0.002				No	No	No	No	No	No	Yes	No	1		Yes	Mixed	Experience of non-partner violence (being raped in the past year and/or beaten in the past six months) was significantly associated with HIV prevalence aOR: 1.59 (1.18, 2.15), p=0.002
TP	Excluded		Byamugisha et al.	Male partner antenatal attendance and HIV testing in eastern Uganda: A randomized facility-based intervention trial	2011	Uganda	AFRICA - EAST AND SOUTHERN	African Region	Sub-Saharan Africa	Low income	Individual		To evaluate the effect of a written invitation letter delivered to the spouses of women attending their first antenatal visit on couple attendance and partner acceptance of HIV testing at subsequent antenatal clinic appointments within a four-week follow-up period. Participants wrote letter to male partner asking them to accompany them to their next ANC visit with important information about ANC …	To increase male partner participation in PMTCT programmes in Uganda		Rural	Pregnant women	pregnant women and male partners	1060	Pre/Post Test with Control Group		HIV care (entry into, other?)	Proportion of pregnant women who attended ANC with their partners at the subsequent antenatal visit Proportion of men who accepted routine antenatal HIV testing.			No		Primary outcome: 16.2% intervention, 14.2% non-intervention attended ANC follow-up visits (OR=1.2 (0.8, 1.6)); Secondary outcome: 95% intervention, 91% non-intervention male HIV testing (OR=2.1 (0.6, 7.5) AOR=1.6 (0.4, 6.8)			HIV testing: participants asking for partner permission to test for HIV. intervention (AOR 1.9 (1.1, 3.3)) control (AOR 1.8 (1.0, 3.2)); male partner HIV testing increased in participant asked partner for permission to test for HIV. intervention (AOR 2.0 (1.2, 3.5) control (AOR 1.9 (1.0, 3.6))																Unclear	Couple antenatal attendance Intention to treat analysis Unadjusted OR (95% CI): 1.2 (0.8-1.6) Per protocol analysis Unadjusted OR (95% CI): 1.3 (0.9-1.9) Adjusted OR (95% CI): 1.5 (1.0-2.3) Partner accepted HIV test Unadjusted OR (95% CI): 2.1 (0.6-7.5) Adjusted OR (95% CI): 1.6 (0.4-6.8)
TP	Excluded		Callegari et al.	Consistent Condom Use in Married Zimbabwean Women After a Condom Intervention.	2008	Zimbabwe	AFRICA - EAST AND SOUTHERN	African Region	Sub-Saharan Africa	Lower middle income			Conducted an HIV prevention condom intervention with a cohort of 394 married women, aged 17 to 47, recruited from clinics in Zimbabwe. Women were enrolled in a male and female condom intervention (Phase I). A questionnaire was administered by an interviewer. A 30-minute one-to-one intervention based on social-cognitive models of behavior change13 and adapted to the local Zimbabwean context was gi…			Urban	Women	Sexually active Zimbabwean women of reproductive age.	394 married women, aged 17 to 47,	Pre/Post Test without Control Group						Not reported		Logistic regression analysis with significant variables from the bivariate analysis showed that, controlling for age and education, the belief at baseline that male condoms are very effective for pregnancy was associated with an increased odds of protected sex throughout the study (OR 1.9; P = 0.015). Women who reported it likely they already have HIV (OR 0.23; P = 0.032) or that their partners h…															Not reported
TP	Excluded		Chesson et al.	The cost-effectiveness of the WINGS intervention: a program to prevent HIV and sexually transmitted diseases among high-risk urban women.	2002	United States of America	WESTERN AND CENTRAL EUROPE AND NORTH AMERICA	Region of the Americas	North America	High income			Summary of cost estimates of complete WINGS intervention, per cohort of six women Selected cost and effectiveness estimates-Indirect HIV costs included-Complete intervention Selected cost and effectiveness estimates-Indirect HIV costs included-Condom use skills component of intervention Selected cost and effectiveness estimates-Indirect HIV costs excluded-Complete intervention Selected cost and e…			Urban	Women	Urban heterosexual women	604			HIV prevention (condoms, circumcision, PrEP, etc.)	Conducted a retrospective analysis of the intervention's cost and we used a simplified model of HIV transmission to estimate the number of HIV infections averted by the intervention. We calculated costeffectiveness ratios for the complete intervention and for the condom use skills component of the intervention.																				Not applicable
TP	Excluded		Christofides, N	Including Post-Exposure Prophylaxis To Prevent HIV/AIDS Into Post- Sexual Assault Health Services In South Africa: Costs And Cost Effectiveness Of User Preferred Approaches To Provision	2006	South Africa	AFRICA - EAST AND SOUTHERN	African Region	Sub-Saharan Africa	Upper middle income			The Thutuzela programme is run by one full time nursing sister, one professional nurse and one victim empowerment/support officer. One professional nurses is available 24/7. The victim support officer supports through the court process and some administrative duties. Doctors are called in from casualty as and when needed to perform medical examinations and provide ARV prophylaxis where indicated.…				Survivors of GBV	Survivors of sexual assault (56% are children <16years)	37 survivors per month																								Not applicable
TP	Excluded		Cohen et al.	Structural interventions to prevent HIV/sexually transmitted disease: are they cost-effective for women in the southern United States?	2004	United States of America	WESTERN AND CENTRAL EUROPE AND NORTH AMERICA	Region of the Americas	North America	High income			Assessment of 6 different structural interventions and their potential cost-effectiveness in reducing HIV transmission among women in the Southern United States. These included condom availability; needle availability, through needle exchange programs or through deregulation of the laws that prohibit the sale of sterile needles without a prescription; alcohol taxes; mass media campaigns and other…			Mixed	Women	Black and minority women in the US	275,000 people per Southern State, 1,000 per Souther State, 20,000 per Southern State, 100,000 per Southern State, 1,500,000 persons in the general population with HIV prevalence at 0.3% (per Southern State), 449 per Southern State,150,000 per Southern State			HIV prevention (condoms, circumcision, PrEP, etc.)	Per HIV infection averted																				Not applicable
TP	Excluded		Das et al.	Engaging coaches and athletes in fostering gender equity: Findings from the Parivartan progam in Mumbai, India	2012	India	ASIA AND PACIFIC	South-East Asia Region	South Asia	Lower middle income	Community		group sessions led by coaches/mentors to discuss/engage in topics around violence and harmful behaviors; 12 days over 4 months			Urban	General population	school-age boys		Pre/Post Test with Control Group								positive shift in gender attitudes; positive shift in intentions to intervene in response to abuse against girls; decline in sexually abusive behaviors; positive behavior change; coaches/mentors increased support for equitable gender roles/relationships, less likely to justify men's control over wife's behaviors, decreased support for wife-beating,
TP	Excluded		Dowdy et al.	Country-wide distribution of the nitrile female condom (FC2) in Brazil and South Africa: a cost-effectiveness analysis	2006	Brazil	LATIN AMERICA AND THE CARIBBEAN	Region of the Americas	Latin America & Caribbean	Upper middle income	Individual		Expanded FC (Female condom) distribution	To evaluate the cost-effectiveness and potential impact of expanded female condom distribution.	2005	Mixed	General population	Sexually active individuals,15–49 years	Not reported	Mixed Methods		HIV prevention (condoms, circumcision, PrEP, etc.)	The primary outcome was the incremental cost of FC2 expansion per HIV infection averted. This was compared with the estimated cost, per HIV-infected individual, of antiretroviral therapy (ART) in each country. Prevention of pregnancy or other STI, as well as any costs/savings to entities other than the public sector (e.g., patient time to attend clinic, savings owing to averted hospitalizations) …	Not reported	Not reported	No				Not reported		No	No	No	No	No	No	No	No	0			Not applicable						Not reported
TP	Excluded		Dowdy et al.	Country-wide distribution of the nitrile female condom (FC2) in Brazil and South Africa: a cost-effectiveness analysis	2006	South Africa	AFRICA - EAST AND SOUTHERN	African Region	Sub-Saharan Africa	Upper middle income	Individual		Expanded FC (Female condom) distribution	To evaluate the cost-effectiveness and potential impact of expanded female condom distribution.	2005	Mixed	General population	Sexually active individuals,15–49 years	Not reported	Mixed Methods		HIV prevention (condoms, circumcision, PrEP, etc.)	The primary outcome was the incremental cost of FC2 expansion per HIV infection averted. This was compared with the estimated cost, per HIV-infected individual, of antiretroviral therapy (ART) in each country. Prevention of pregnancy or other STI, as well as any costs/savings to entities other than the public sector (e.g., patient time to attend clinic, savings owing to averted hospitalizations) …	Not reported	Not reported	No				Not reported		No	No	No	No	No	No	No	No	0			Not applicable						Not reported
TP	Excluded		Doyle et al.	Gender-transformative Bandebereho couples’ intervention to promote male engagement in reproductive and maternal health and violence prevention in Rwanda: Findings from a randomized controlled trial	2018	Rwanda	AFRICA - EAST AND SOUTHERN	African Region	Sub-Saharan Africa	Low income	Individual		21 months; small group sessions-men attended 15, women attended 8; addressed gender and power, fatherhood, couple communication and decision-making, IPV, caregiving, child development, and male engagement in reproductive and maternal health			Rural	General population	couples	1199 men; couples inclusion based on male eligibility	Pre/Post Test with Control Group		HIV prevention (condoms, circumcision, PrEP, etc.)						lower IPV among women in intervention group OR 0.37 (0.28, 0.49) p<0.001; lower sexual violence among women in intervention group OR 0.34 (0.25, 0.48) p<0.001; more ANC visits women IRR 1.09 (1.05, 1.14) and men IRR 1.33 (1.23, 1.45) p<0.001; greater use of contraception women OR 1.53 (1.15, 2.04) p=0.004 and men OR 1.65 (1.24, 2.20) p=0.001																			Yes	Increased use of contraception; lower IPV, sexual violence
TP	Excluded		Duflo et al.	Education and HIV/AIDS Prevention: Evidence from a randomized evaluation in Western Kenya	2006	Kenya	AFRICA - EAST AND SOUTHERN	African Region	Sub-Saharan Africa	Lower middle income			Four interventions took place in the same area: 1) training teachers in the HIV/AIDSeducation curriculum designed for primary schools by the Kenyan Government; 2) encouraging students to debate the role of condoms and to write essays about how they can protect themselves from HIV/AIDS; 3) informing teenagers about variation in HIV rates by age and gender; and 4) reducing the cost of education by …			Rural	Multiple	The baseline sample for the evaluation consists of the 74,000 students who were enrolled in grades 5 to 8 in any of the 328 sampled schools in January 2003. The study also involved about 3,000 upper primary teachers, of whom 445 participated in the HIV training program.	77000	RCT																							Not applicable
TP	Excluded		Dworkin et al.	Impact of a gender-transformative HIV and antiviolence program on gender ideologies and masculinities in two rural, South African communities	2013	South Africa	AFRICA - EAST AND SOUTHERN	African Region	Sub-Saharan Africa	Upper middle income	Individual		participatory workshops with community action piece; examine the links between gender, power, and health (alcohol use, violence, HIV/AIDS); reflect on masculinities as these are practiced in relationships with women, other men, and the broader community; and use a rights-based approach to reducing violence against women and both women’s and men’s HIV risks			Rural	General population	Black, South African men; overall community	60	Qualitative Post-Only		HIV prevention (condoms, circumcision, PrEP, etc.)							men reconfigured notions of hegemonic masculinity both in terms of beliefs and practices in relationships, households, and in terms of women’s rights																		Yes	Increased use of condoms; increased decisions to have only one partner; increased shared decision-making with women; decreased use of VAW
TP	Excluded		Farquhar et al.	Antenatal couple counseling increases uptake of interventions to prevent HIV-1 transmission	2004	Kenya	AFRICA - EAST AND SOUTHERN	African Region	Sub-Saharan Africa	Lower middle income	Individual		Pregnant women asked to return with partners for VCT, if desirable; at next visit, tested for HIV with or without partner; received results and appropriate counseling with or without partner; post-delivery, evaluated for nevirapine use and mode of infant feeding			Urban	Pregnant women		2836	Pre/Post Test without Control Group		ART (uptake, adherence, maintenance)						nevirapine uptake highest among HIV+ women with CVCT p=0.02; nevirapine at delivery highest among HIV+ women with CVCT p=0.06; breastfeeding avoidance highest among HIV+ women with CVCT p=0.07; seropositive women less likely to inform partner of status OR 0.09 (0.07, 0.14) p<0.001; increase in condom use among women p<0.001 but not men p=0.6; HIV+ women more likely to use condoms OR 4.2 (1.5, 11.…																			Yes	with couples counseling, increased nevirapine, increased condom use (for HIV+)
TP	Excluded		Futterman et al.	Mamekhaya: a pilot study combining a cognitive-behavioral intervention and mentor mothers with PMTCT services in South Africa	2009	South Africa	AFRICA - EAST AND SOUTHERN	African Region	Sub-Saharan Africa	Upper middle income	Individual		all women received PMTCT; women in intervention group linked to trained mentor mothers and attended 8-session small group CBI;			Urban	Pregnant women	pregnant women, HIV+		Pre/Post Test with Control Group								intervention group improved knowledge about HIV/AIDS p<0.001; no difference between groups in PMTCT or transmission risk behaviors																			Unclear	increased knowledge but no difference in behaviors
TP	Data extracted		Hatcher et al	Intimate partner violence and engagement in HIV care and treatment among women: A systematic review and meta-analysis.	2015	Multiple countries					Multiple		Systematic review and meta-analysis				PLHIV	Women living with HIV	3365	Mixed Methods	Systematic review	Viral suppression	Treatment adherence and viral suppression			No		Intimate partner violence significantly associated with lower ART use, poorer self-reported ART adherence and lower odds of viral load suppression				No	No	No	No	No	No	Yes	No	1		Yes	Mixed	ART use OR=0.79 (0.64-0.97) ART adherence OR=0.48 (0.30-0.75) Viral suppression OR=0.64 (0.46-0.90)
TP	Excluded		Hay et al.	Disrupting gender norms in health systems: making the case for change	2019	India	ASIA AND PACIFIC	South-East Asia Region	South Asia	Lower middle income	Public Policy		Understand the effects of self-help groups, with and without focus on mobilisation for health care, on women’s interactions with health providers and responses from providers to these women.	To explore whether women from self-help groups with a focus on health, with or without focus on mobilisation for health care, could inform health worker interactions and response.	Not reported	Mixed	Women	Women aged 18–49 years	2407 women were interviewed from 713 self-help groups in 2013 and 2970 women from 1390 groups in 2016	Repeated Cross Sectional Survey					Women : Self-advocacy with health-care providers, Self-advocacy with local frontline workers, Confident navigation of health services Women reported that accredited social health activists from health system : Treat them with respect, Direct to appropriate health providers, Respond quickly to emergency situations, Available when needed. Services received by women from health system : Iron and fol…	Yes	Social and community mobilisation through social movements or community organising to form self-help groups to empower poor and marginalised women.	Women from self-help groups with a focus on health, relative to those in control areas, were significantly more likely to increase self-advocacy with health-care providers and exhibit confident navigation of health services from baseline to follow-up. Women from intervention areas relative to control group areas were also significantly more likely to report respectful and responsive care from the…	Not reported	Not reported	A two-group quasi-experimental trial that involved quantitative analyses of survey data from two repeated cross-sectional surveys done in April–June, 2013, and June–August, 2016, among women from self-help groups in India. A two-stage cluster sampling design was used to select study participants. All women aged 18–49 years in the self-help group who have given birth in 1 year before the survey we…	No	No	No	No	No	No	Yes	No	1						Yes	Yes	Effects of self-help group-based health intervention on interactions between clients and accredited social health activists in Bihar, India : Intervention v Comparison Collective interaction with health facility: 21·8, p<0·001 v 5·6, p=0·001 Collective agency to negotiate with health centre : 6·5, p=0·002 v 5·4, p<0·001 Collective agency to negotiate with anganwadi centre : –16·2, p<0·001 v –21·0…
TP	Excluded		Jan et al.	Economic evaluation of a combined microfinance and gender training intervention for the prevention of intimate partner violence in rural South Africa	2011	South Africa	AFRICA - EAST AND SOUTHERN	African Region	Sub-Saharan Africa	Upper middle income	Community		The gender and HIV training component of the intervention was called 'Sisters for life' and was implemented in each loan centre over a 12-15 month period	Prevention of intimate partner violence	2001-2002 and 2003-2004	Rural	Women	Poor women	855 Poor women for the period 2001-2002 and 2598 Poor women for the period 2003-2004	RCT		Not Applicable		Additional woman free of IPV in previous 12 months, IPV-related DALYs averted	Additional woman free of IPV in previous 12 months, IPV-related DALYs averted	Yes	The SfL curriculum was developed through an extensive phase of consultation based on participatory learning and principles, and thus was tailored to the specific concerns of the community. Aside from initial input into the training and development of materials, the intervention was staffed largely through use of local health workers whose skill profile increased over time.		Within study villages, effect estimates suggest that levels of IPV would be reduced by 55%, at an estimated cost- effectiveness of $7688 per DALY averted in the trial phase and $2307 per DALY averted in the initial two years of scale-up.	Not reported		No	No	No	No	No	No	No	No	0			Unclear						Not reported
TP	Excluded		Jana et al.	The Sonagachi Project: A sustainable community intervention program	2004	India	ASIA AND PACIFIC	South-East Asia Region	South Asia	Lower middle income	Community		STD clinic targeting sex workers--FSWs and families received free care; working with economic stakeholders to increase condom use; peer outreach workers visited FSWs with free STD meds, antibiotics, discussed health concerns; sex workers promoted to positions of authority within programme			Urban	Sex Workers					HIV prevention (condoms, circumcision, PrEP, etc.)																									Yes	increased condom use; increased social power; reduced stigma; improved education
TP	Excluded		Jewkes et al.	Impact of Stepping Stones on incidence of HIV and HSV-2 and sexual behavior in rural South Africa: A cluster randomized controlled trial	2008	South Africa	AFRICA - EAST AND SOUTHERN	African Region	Sub-Saharan Africa	Upper middle income			group sessions covered how we act and what shapes our actions; sex and love; conception and contraception; taking risks and sexual problems; unwanted pregnancy; sexually transmitted diseases and HIV; safer sex and condoms; gender based violence; motivations for sexual behaviour; dealing with grief and loss; and communication skills			Rural	General population	16-23 years old										men: reduced perpetration of IPV (physical/sexual); reduced rape; reduced casual partners; reduced problem drinking, drug misuse, depression
TP	Excluded		John, F. N.,	Cost effectiveness of couple counselling to enhance infant HIV-1 prevention	2008	South Africa	AFRICA - EAST AND SOUTHERN	African Region	Sub-Saharan Africa	Upper middle income			Counselling - Health education (HCT included health education, pre-test counselling, testing and post-test counselling. Women attending their first antenatal visit were provided information as a group on HIV-1 infection and PMTCT interventions, and were then asked to return with their partners after seven days for HIV-1 counselling and testing. Following pre-test counselling, blood was collected …				Pregnant women	Pregnant women attending ANC	2833																								Not applicable
TP	Excluded		Kilonzo et al.	Delivering post-rape care services: Kenya’s experience in developing integrated services	2009	Kenya	AFRICA - EAST AND SOUTHERN	African Region	Sub-Saharan Africa	Lower middle income			A standard of care with post-rape care services were established. Coordination of these services was assigned to an individual member within a team, who then liaised with the local police to ensure immediate referral of survivors to health facilities. The services were advertised through existing public health systems and wider staff training. A standard of care was agreed for the selected distri…			Mixed	Survivors of GBV	Survivors of sexual violence experience (adults and children)	784	Pre/Post Test without Control Group		Not reported																					Not applicable
TP	Excluded		Kim et al.	The Refentse Model for Post-Rape Care: Strengthening Sexual Assault Care and HIV Post-Exposure Prophylaxis in a District Hospital in Rural South Africa	2009	South Africa	AFRICA - EAST AND SOUTHERN	African Region	Sub-Saharan Africa	Upper middle income			Five part intervention model: sexual violence advisory committee, hospital rape management policy, traning workshop for service providers, designated examining room, and community awareness campaigns			Rural	Survivors of GBV	Survivors of sexual assault (almost exclusively female, average 20 years old - range 3 months to 94 years)	409																								Not applicable
TP	Data extracted		Kyegombe et al.	The impact of SASA!, a community mobilization intervention, on reported HIV-related risk behaviours and relationship dynamics in Kampala, Uganda	2014	Uganda	AFRICA - EAST AND SOUTHERN	African Region	Sub-Saharan Africa	Low income	Community		community mobilization intervention focuses upon shifting harmful social norms, addressing the power imbalances between W and M, HIV-related risk and inequitable relationships; selected community members actively discuss and engage on issues of gender inequality, violence and HIV (community members, healthcare workers, police, govt leaders				General population		2532	Mixed Methods	pre/post quantitative surveys; post qualitative interviews (community members, activists, leaders)	HIV prevention (condoms, circumcision, PrEP, etc.)						W: more able to refuse sex with partner RR 1.16 (1.00, 1.35), more joint decision-making RR 1.41 (1.06, 1.86), shown appreciation for work at home RR 1.28 (1.03, 1.58); M: more discussion about condom use RR 1.43(1.25, 1.63), more condom use in past year RR 1.52 (1.04, 2.20) and last intercourse RR 1.91 (1.13, 3.23), more HIV testing RR 1.54 (1.15, 2.05), more joint decision-making RR 1.88 (1.25,…	more supportive gender roles, improved communication, increased levels of joint decision-making and awareness of non-violent ways to deal with anger and disagreement
TP	Data extracted		Li et al	Intimate partner violence and HIV infection among women: a systematic review and meta-analysis	2014	Multiple countries					Multiple		Systematic review and meta-analysis				General population		331468 from 16 countries in 28 studies	Mixed Methods	Systematic review	New infections averted	HIV infections			No		Physical intimate partner violence and any type of intimate partner violence were significantly associated with HIV infection in cohort and cross-sectional studies				No	No	No	No	No	No	Yes	No	1		Yes	Mixed	Cohort studies Physical intimate partner violence Pooled RR: 1.22 (1.01-1.46) Any type of intimate partner violence Pooled RR: 1.28 (1.00-1.64) Cross-sectional studies Physical intimate partner violence Pooled RR: 1.44 (1.10-1.87) Combination of physical and sexual intimate partner violence Pooled RR: 2.00 (1.24-3.22) Any type of intimate partner violence Pooled RR: 1.41 (1.16-1.73)
TP	Excluded		Markosyan et al.	A randomized controlled trial of an HIV prevention intervention for street-based female sex workers in Yerevan, Armenia: preliminary evidence of efficacy	2010	Armenia	EASTERN EUROPE AND CENTRAL ASIA	European Region	Europe & Central Asia	Upper middle income	Individual		2-hour face-to-face meeting with health educator: gender and ethnic pride; HIV education, HIV risk reduction, condom use, communication skills; booster session after 3-month assessment			Urban	Sex Workers		120	Pre/Post Test with Control Group		HIV prevention (condoms, circumcision, PrEP, etc.)						intervention group had higher condom use p=0.0001, fewer condom failures p=0.001, fewer condom application errors p=0.001																			Yes	increased use of condoms
TP	Excluded		Marseille E.,	Cost-effectiveness of the female condom in preventing HIV and STDs in commercial sex workers in rural South Africa	2001	South Africa	AFRICA - EAST AND SOUTHERN	African Region	Sub-Saharan Africa	Upper middle income			A computer-based mathematical model that simulates the impact of a female condom program serving 1000 commercial sex workers on the spread of HIV, Syphilis, and gonorrhea. The model estimates the female condom program costs and net costs or savings to the public sector medical system.				Sex Workers	commercial sex workers	3100000																								Not applicable
TP	Excluded		Miller, T	Cost-Effectiveness of School Support for Orphan Girls to Prevent HIV Infection in Zimbabwe	2012	Zimbabwe	AFRICA - EAST AND SOUTHERN	African Region	Sub-Saharan Africa	Lower middle income			School support included fees, uniforms, and school supplies; female teachers at each intervention primary school selected and trained by research personnel as helpers (approximately one helper to 10 participants) to monitor school attendance and intervene as needed with absenteeism problems, but not to provide special HIV information or life skills training. Helpers had access to a small emergenc…					Orphan girls - in 2010, 50% of the intervention group still in school were either in formal boarding at Methodist high schools (N=51) or informal boarding at a secular high school (N=28)	183																								Not applicable
TP	Data extracted		Mohlala et al.	The forgotten half of the equation: randomized controlled trial of a male invitation to attend couple voluntary counselling and testing	2011	South Africa	AFRICA - EAST AND SOUTHERN	African Region	Sub-Saharan Africa	Upper middle income	Individual		partners receive invitation for VCT or PIS; VCT=HIV testing and pre/post-counseling; PIS=pregnancy counseling, fetomaternal compromise; ART provided if appropriate and infant feeding discussed			Urban	Pregnant women		1000	Quantitative Post Test Only		HIV care (entry into, other?)						more partners came for VCT than PIS RR 1.36 (1.12, 1.64) p=0.002; more partners HIV testing in VCT than PIS RR 2.82 (2.14, 3.72) p<0.001; unprotected sex during pregnancy lower in VCT arm women RR 0.30 (0.22, 0.42) p<0.001 and men RR 0.34 (0.25, 0.47) p<0.001																			Yes	higher rates of testing, lower rates of unprotected sex
TP	Excluded		Msuya et al.	Low male partner participation in antenatal HIV counselling and testing in northern Tanzania: implications for preventive programs	2008						Individual		women received HIV/STI test, pre- and post-test counseling, and nevirapine if applicable; women encouraged to bring partners in for counseling and testing			Urban	Pregnant women	pregnant women in third trimester	2654	Quantitative Post Test Only		HIV care (entry into, other?)						partners attending led to higher Nevirapine during delivery OR 3.45 (1.00, 12.00); more likely to choose not to BF OR 3.72 (1.19, 11.63); more likely to adhere to EBF or formula OR 5.15 (2.18, 12.16); more likely to bring children for testing at 18 months OR 2.10 (0.73, 6.01)																			Yes	higher rates of Nevirapine, formula feeding, EBF
TP	Excluded		Muirhead et al.	Costs and impact on HIV/AIDS and violence against women	2000	South Africa	AFRICA - EAST AND SOUTHERN	African Region	Sub-Saharan Africa	Upper middle income			Economic evaluation of the Soul City 4 media programme, comparing individuals that accessed the programme against those that did not. Two basic assumption were made for the exposure groups. The first approach suggested that underlying Soul City's multi media strategy was the primary intention to reach greater number of people by having the three media types (TV, radio and print). Exposed were the…			Rural	General population	Black and coloured population between the ages 15 and 65	8068000, 6902000, 7584000	RCT																							Not applicable
TP	Excluded		Nguyen et al.	Self-help groups can improve utilization of postnatal care by HIV-infected mothers	2009	Viet Nam	ASIA AND PACIFIC	Western Pacific Region	East Asia & Pacific	Lower middle income	Individual		self-help group to support pregnant women with HIV; biweekly meetings for 2 years				Pregnant women	pregnant women, HIV+	30	Qualitative Pre-Post		HIV care (entry into, other?)							improved confidence; improved use of health services; improved communication; improved financial capacities; reduced stigma in families, health facilites, communities; received better social and economic support																		Yes	improved use of health services for self and family members infected with HIV
TP	Excluded		Oldenburg et al.	Intimate Partner Violence and Antiretroviral Therapy Initiation Among Female Sex Workers Newly Diagnosed With HIV in Zambia: A Prospective Study	2018	Zambia	AFRICA - EAST AND SOUTHERN	African Region	Sub-Saharan Africa	Lower middle income	Individual		The Zambian Peer Educators for HIV Self-Testing study was a 3-arm cluster randomized trial designed to evaluate the effectiveness of 2 health systems delivery approaches for HIV self-test distribution among FSW in Zambia. Participants were randomized in groups defined by the peer educator by whom they were recruited to 1 of 3 intervention arms: (1) direct delivery of the HIV self-test to the part…	To evaluate the association of intimate partner violence on HIV care outcomes among female sex workers in a cohort of female sex workers in Zambia who were self-reported to be HIV-uninfected or unaware of their status at baseline who were participating in a randomized controlled trial of HIV self-testing	2016	Mixed	Sex Workers	Sex workers living with HIV	234 FWS who tested HIV positive through the course of the study (4 months)	CRT		HIV care (entry into, other?)	Engagement with HIV-related care and ART initiation			No		Among women experiencing IPV, 48.6% reported initiating ART compared with 69.2% of those who did not report IPV. Participants who reported any IPV had reduced odds of linkage to care [adjusted odds ratio (aOR) 0.48, 95% confidence interval (CI): 0.26 to 0.91, P = 0.03] and ART initiation (aOR 0.40, 95% CI: 0.22 to 0.72, P = 0.002). There was no association between reporting physical IPV and linka…				No	No	No	No	No	No	Yes	No	1		Yes	Mixed	Effects expressed as OR with 95% CI Any IPV Linkage to HIV care 0.48 (0.26 to 0.91) ART initiation 0.40 (0.22 to 0.72) Physical IPV Linkage to HIV care 0.75 (0.41 to 1.40) ART initiation 0.65 (0.35 to 1.21) Sexual IPV Linkage to HIV care 0.40 (0.20 to 0.78) ART initiation 0.42 (0.22 to 0.77) Client partner Linkage to HIV care Physical intimate partner violence 0.59 (0.28 to 1.27) Sexual intimate …	Logistic regression models adjusted for potential confounding variables, including age, literacy, income, mobile phoneownership, educational status, age at sexual debut, primary partnership status, number of clients, age at initiation of sex work, time since HIV diagnosis, study site, and randomization arm	No
TP	Excluded		Pettifor et al.	Community mobilization to modify harmful gender norms and reduce HIV risk: results from a community cluster randomized trial in South Africa	2018	South Africa	AFRICA - EAST AND SOUTHERN	African Region	Sub-Saharan Africa	Upper middle income	Community		workshops, community activities and leadership engagement open to men and women, focused on seven areas; (1) gender, power, and health, (2) gender and violence, (3) alcohol abuse, (4) gender, HIV and AIDS, (5) healthy relationships, (6) human rights, and (7) taking action for change. Workshops were intensive 2‐day activities, 5 workshop agendas. community activities included door‐to‐door home vis…			Rural	General population		22 villages; 600 women, 581 men	Pre/Post Test with Control Group		New infections averted						Men: 2.7 point increase in GEMS (0.62, 4.78), p=0.01; Women: number of sex partners in past 12 months lower intervention compared to control AOR 0.29 (0.11, 0.77); Women: IPV victimization lower in intervention communities (not stat sig) AOR 0.53 (0.24, 1.16)																			Unclear
TP	Excluded		Pulerwitz et al.	Changing gender norms and reducing HIV/violence risk among workers/students in China	2015	China	ASIA AND PACIFIC	Western Pacific Region	East Asia & Pacific	Upper middle income	Individual		8 participatory educational sessions focused on gender, sexuality, relationships, HIV/STI (sexually transmitted infection) risk, and violence; 1 year			Urban	General population	male factory workers and vocational students, 15-24 years		Mixed Methods		HIV prevention (condoms, circumcision, PrEP, etc.)						decrease in agreeing with VAW p<0.001; decrease in negative RH perspectives p<0.001; decrease in negative perspectives surrounding male and female sexuality p<0.001; decrease in harmful perceptions surrounding decision-making, women's domestic roles, and discrepancies in income p<0.001; decrease in verbal/physical violence against significant other p<0.05; increased communication about HIV/STI, c…	increase in health communication; shift towards gender equality in behavior and attitudes; decrease in violence																		Yes	Increased use of condoms, increase conversation surrounding HIV with partners
TP	Excluded		Pulerwitz et al.	Promoting gender equity for HIV and violence prevention: Results from the PEPFAR male norms initiative evaluation in Ethiopia	2010	Ethiopia	AFRICA - EAST AND SOUTHERN	African Region	Sub-Saharan Africa	Low income	Individual		group education and community engagement			Urban	General population	men 15-24	729 men and female partners	Mixed Methods	pre/post quantitative surveys; post qualitative interviews							increased GEM Scale score; decrease in IPV	increased knowledge about HIV/AIDS; improved ability to negotiate condom use; improved partner communicaton; altered ideas about gender roles; improved ability to communicate about HIV/AIDS, sex
TP	Excluded		Pulerwitz et al.	Promoting More Gender-equitable Norms and Behaviors Among Young Men as an HIV/AIDS Prevention Strategy	2006	Brazil	LATIN AMERICA AND THE CARIBBEAN	Region of the Americas	Latin America & Caribbean	Upper middle income			One intervention component was interactive group education sessions for young men led by adult male facilitators. This arm of the study, based in Maré, focused only on group education. This was a community-wide “lifestyle” social marketing campaign to promote condom use, using gender-equitable messages that also reinforced those promoted in the group education sessions. This arm of the study, bas…			Mixed	At Risk Youth	Young men ages 14 to 25, with a mean age of 17	250	Pre/Post Test without Control Group																							Not applicable
TP	Data extracted		Pulerwitz et al.	Gender Norms and HIV Testing/Treatment Uptake: Evidence from a Large Population-Based Sample in South Africa	2019	South Africa	AFRICA - EAST AND SOUTHERN	African Region	Sub-Saharan Africa	Upper middle income	Individual		Data are drawn from a population-based survey of 2057 individuals (1053 women and 1004 men) ages 18–49 in 27 villages in the rural Bushbuckridge sub-district of Mpumalanga province. This survey served as an endline assessment for a community-based trial (Community Mobilization for the Prevention of HIV in Young South African Women) and as a baseline assessment for another trial (Community Mobiliz…	Population-based survey	2014	Rural	Multiple	Commuity members and PLHIV	1053 women and 1004 men HIV testing: 970 women and 979 men Current ART: 122 women and 48 men	Cross Sectional Survey		HIV care (entry into, other?)	HIV testing and treatment use			Not applicable		In multivariate analyses using the global measure for views toward gender norms (the GEM Scale), endorsement of inequitable gender norms was associated with more testing (AOR 2.47, p < 0.01) and less treatment use (AOR 0.15, p < 0.01) among women but not men. When examining specific subsets of inequitable norms (e.g., endorsing men as the primary decision-maker), decreased odds of treatment use w…				No	No	No	No	No	No	Yes	No	1		Yes	Mixed	HIV testing (adjusted OR with 95% CI) GEMS (mean score, 23 items) higher = more inequitable -Women: 2.47 (1.46, 4.18) -Men: 1.38 (0.95, 2.01) Norms condoning men’s violence and control over women -Women: 1.74 (1.13, 2.69) -Men: 1.53 (1.11, 2.10) Norms around men as the decision-maker in a couple -Women: 1.40 (0.97, 2.01) -Men: 0.96 (0.77, 1.20) Norms around men’s toughness and avoidance of help-s…	Analyses controlled for age, marital status, education; incorporated sampling weights; and accounted for clustering	No
TP	Excluded		Rotheram-Borus et al.	A cluster randomized controlled trial evaluating the efficacy of peer mentors to support South African women living with HIV and their infants	2014	South Africa	AFRICA - EAST AND SOUTHERN	African Region	Sub-Saharan Africa	Upper middle income	Individual		control group included PMTCT care; intervention group received PMTCT care along with a Peer Mentor and 8 meetings with peers; meetings included topics about living safely with HIV, preventing transmission, infant feeding methods, and resources			Rural	Pregnant women	pregnant women, HIV+	1200	Pre/Post Test with Control Group		ART (uptake, adherence, maintenance)						intervention group more likely to feed infants using one method OR 3.012 p=0.019; to have larger increase in weight-for-age z-score OR 1.08 p=0.035; EBF for 6 months OR 2.38 p=0.040; larger decrease in depressed mood OR 1.08 p=0.002;																			Yes	improved health choices
TP	Excluded		Ruger et.al.	Costs of HIV prevention among out-of-treatment drug-using women: results of a randomized controlled trial.	2010	United States of America	WESTERN AND CENTRAL EUROPE AND NORTH AMERICA	Region of the Americas	North America	High income			Three RCT arms of this study, called Women Teaching Women (WTW): (1) a modified National Institute on Drug Abuse (NIDA) Cooperative Agreement Standard Intervention (SI); (2) the SI and a field-based well woman exam (SI1WWE); and (3) the SI, WWE, and four educational sessions (SI1WWE14ES) among female out-of-treatment crack-cocaine users and injecting drug users in St. Louis, Missouri. The specifi…			Urban	Women	Drug using women	501, 342 and 170	RCT		Not Applicable		Per client																			Not applicable
TP	Data extracted		Sareen et al	Is intimate partner violence associated with HIV infection among women in the United States?	2009	United States of America	WESTERN AND CENTRAL EUROPE AND NORTH AMERICA	Region of the Americas	North America	High income	Individual		Not applicable	Not applicable		Mixed	General population		13842			New infections averted	HIV infections					Intimate partner violence was significantly associated with HIV infection OR=5.79 (2.10-15.97), p<0.01 aOR=3.44 (1.28–9.22), p<0.05														Yes	Mixed	Intimate partner violence was significantly associated with HIV infection OR=5.79 (2.10-15.97), p<0.01 aOR=3.44 (1.28–9.22), p<0.05
TP	Data extracted		Shannon et al	Global epidemiology of HIV among female sex workers: Influence of structural determinants	2015	Multiple countries					Multiple		Not applicable	Not applicable		Mixed	Sex Workers			Mixed Methods	87 studies designed a priori to examine one or more structural determinants of HIV, HIV and sexually transmitted infection (STI), or condom use	New infections averted	HIV infections			No		Decriminalisation of sex work would have the greatest effect on the course of HIV epidemics across all settings, averting 33–46% of HIV infections in the next decade				Yes	Yes	No	No	No	No	Yes	Yes	3		Yes	Mixed	Decriminalisation of sex work would have the greatest effect on the course of HIV epidemics across all settings, averting 33–46% of HIV infections in the next decade
TP	Excluded		Swendeman D,	Empowering sex workers in India to reduce vulnerability to HIV and sexually transmitted diseases.	2009	India	ASIA AND PACIFIC	South-East Asia Region	South Asia	Lower middle income			The Sonagachi Project is organized into relatively distinct organizational units. The three primary units are an STD/HIV intervention program, a sex workers community organization, and a micro-finance cooperative. Sexually transmitted diseases (STD) clinics were established in both communities as standard care, including in-clinic peer education and condom social marketing. Empowerment interventi…				Sex Workers	Female sex workers	A total of 216 FSWs; 110 FSWs in the Sonagachi empowerment intervention and 106 FSWs in a control community									Table 1 Which ones to include there are too many	Environmental barrier-financial security; Take loans (Odds ratios for the Sonagachi intervention community represent the difference between intervention and control time slopes (i.e., intervention effect)) Random-effects repeated-measures linear regression methods were carrier out for 21 binary outcomes and using a pseudo-continuous summary outcome index of the 16 (out of 21) binary outcomes (The…														Not reported
TP	Excluded		Thomsen et al.	A prospective study assessing the effects of introducing the female condom in a sex worker population in Mombasa, Kenya	2006	Kenya	AFRICA - EAST AND SOUTHERN	African Region	Sub-Saharan Africa	Lower middle income	Individual		Female condom education through peer education and IEC (information, education, communication) materials, as well as the provision of female condoms.	To assess the impact and costs of adding female condoms to a male condom promotion and distribution peer education programme for sex workers	January to February 2004	Urban	Sex Workers	Female sex workers	210 and 2382 Female Sex Workers	Pre/Post Test with Control Group		Not Applicable		The primary outcome was consistent condom use Secondary outcomes of interest were the number and proportion of protected sexual acts with different partner types.	The primary outcome was consistent condom use (every sex act protected) with all sexual partners in the 7 days before each interview. This outcome was chosen because of the importance of 100% condom use among populations at high risk for HIV, such as sex workers. The 7 day time period was chosen because of previous work with this population, which indicated that sex workers could comfortably coun…	No				Not reported		No	No	No	No	No	No	No	No	0			Not applicable		Covariates included age, type of sexual partners (casual, regular, or boyfriend), having ever been pregnant, use of condoms for contraceptive purposes, and numbers of partners at baseline
TP	Excluded		Wechsberg et al.	Substance use, sexual risk, and violence: HIV prevention intervention with sex workers in Pretoria.	2006	South Africa	AFRICA - EAST AND SOUTHERN	African Region	Sub-Saharan Africa	Upper middle income			This paper describes an HIV prevention intervention designed in the US that was adapted and implemented in South Africa. Using an experimental design, 93 women who reported recent substance use and sex trading were randomly assigned to a modified Standard HIV intervention or to a Woman-Focused HIV prevention intervention. The Standard intervention was an adapted version of the revised NIDA Standa…			Urban	Sex Workers	South African Female Sex workers-Average age of the participants was 24(This study focused on women who conducted sex work in daily-rate hotels, apartments, and informal settlements; however, women who were homeless and working the city streets of Pretoria were also recruited. Eligibility criteria included self-identifying as a Black South African woman, aged 18 years or older, either having a po…	93	Pre/Post Test without Control Group								In a logistic regression model that adjusted for baseline alcohol use, Woman-Focused group participants were less than half as likely as women in the Standard group to report daily alcohol use at follow- up (OR = 0.46; 95% CI = 0.07, 2.90). In a similar model that adjusted for daily cocaine use at baseline, Woman-Focused group participantswere slightly less likely to report daily cocaine use at f…	The Woman-Focused intervention was particularly effective in increasing the use of male condoms with boyfriends and both groups increased their use of the female condom, suggesting important outcomes for women with respect to having a little more control over sexual risk.														Not reported
TP	Excluded		Wyatt et al.	Violence prevention among HIV-positive women with histories of violence: Healing women in their communities.	2011	United States of America	WESTERN AND CENTRAL EUROPE AND NORTH AMERICA	Region of the Americas	North America	High income	Multiple		Heal Our Women Project: Enhanced Sexual Health Intervention. 11-session intervention focusing on condom use, HIV medication adherence, symptoms of PTSD/psychological distress; peer-facilitated sessions, weekly trauma journal writing				PLHIV	HIV-positive African American and Latina women with child sexual abuse histories	147	Pre/Post Test with Control Group								Reduction in PTSD symptoms p<0.05; alongside reduced psychological distress p<0.01
[truncated: 12 more columns]

## Sheet: 4. Dev Coaction
General Information											Study characteristics																			UNAIDS Human Rights Programme Areas									Evidence on effects							Evidence on costs
Reviewer		Ref ID	Author	Title	Year	Country	UNAIDS region	WHO region	WB region	WB Income group	Intervention Level (socio-ecological level)	Intervention implementer	Summary of Intervention (give details of duration, if applicable)	Aim of Intervention	Year of implementation	Location	Target Population	Details if 'multiple' for level or pop	Sample	Study Design	If mixed, describe; if policy, describe framework/methods utilized	HIV-related outcome (s) (note if outcome measures are validated, provide outcome measure and timeframe, if available)	Non-HIV outcomes (note if outcome measures are validated, provide outcome measure and timeframe, if available)	Community involvement	Describe if yes	Results (Quantitative)	Results (Qualitative)	Results (Policy Review)	Notes	HIV-related legal services	Monitoring & reform: laws, policies, regulations	Legal literacy	Senzitiation of lawmakers & law enforcement agents	Training for health care providers on HR and medical ethics related to HIV	Stigma and Discrimination reduction	Reducing Discrimination against Women	Multiple approaches	No of approaches	Description of programme impementation, if available	On HIV-related outcomes	Describe effect estimate and outcome, if yes	Co-variates	On non HIV outcomes	Describe effect estimate and outcome, if yes	Co-variates	On costs	Describe overall intervention, if yes	Annual supporting costs	Unit cost per person reached
TP	Data extracted		Aibibula et al	Food insecurity and low CD4 count among HIV-infected people: a systematic review and meta-analysis	2016	Multiple countries																				Validating self-reported adherence: Self-reported nonadherence was 36% in the past week. Only n=412 (38.9%) of patient medical records included a viral load measure taken within the past 2 years (Table 1). In those, self-reported nonadherence was significantly associated with virologic failure [odds ratio (OR)=2.32; CI 1.41–3.84, P=0.001) independent of age, sex, urban/rural location, formal/info…
TP			Redfern et al	Cost and cost-effectiveness of a parenting programme to prevent violence against adolescents in South Africa	2019	South Africa	AFRICA - EAST AND SOUTHERN	African Region	Sub-Saharan Africa	Upper middle income			Sinovuyo Teen’ is a group-based parenting programme attended by adolescents (aged 10–18) and their caregivers, developed as part of the WHO/Unicef ‘Parenting for Lifelong Health’ initiative, aimed at developing an evidencebased, non-commercialised programme to improve parenting practices and prevent child maltreatment risk in low-resource settings. The programme consists of 14 weekly sessions tha…	Sinovuyo Teen’, a non-commercialised parenting programme aimed at preventing violence against adolescents in low-income and middle-income countries.										Not reported																						Yes			The total implementation cost for Sinovuyo Teen over the duration of the trial was US$135 954, or US$504 per family enrolled. Among the 270 families in the treatment group, an estimated 73 incidents of physical and emotional abuse were averted (95% CI 29 to 118 incidents averted). During the trial, the total cost per incident of physical or emotional abuse averted was US$1837, which is likely to …
			Arum et al	HOMELESSNESS, UNSTABLE HOUSING AND HIV AND HEPATITIS C VIRUS ACQUISITION RISK AMONG PEOPLE WHO INJECT DRUGS – SYSTEMATIC REVIEW AND META-ANALYSIS		Multiple countries							We assessed whether homelessness or unstable housing elevates HIV or hepatitis C virus (HCV) acquisition risk among PWID.													Recent homelessness or unstable housing was associated with a 53% increase in HIV acquisition risk (crude relative risk[cRR] 1.53;95% confidence interval [CI]1.21–1.94;I2=75%;p-value<0.001) and 63% increase in HCV acquisition risk with moderate-high between-study heterogeneity (cRR 1.63;95%CI 1.37-1.93;I2=53.1%;p-value<0.001).
TP			Zanoni et al	Barriers to Retention in Care are Overcome by Adolescent‑Friendly Services for Adolescents Living with HIV in South Africa: A Qualitative Analysis	2019	South Africa	AFRICA - EAST AND SOUTHERN	African Region	Sub-Saharan Africa	Upper middle income			Barriers and facilitators to retention in care for adolescents living with HIV How adolescent-friendly services can be best designed to improve retention in care especially in low and middle-income countries. Adolescents attending the standard weekday pediatric clinic were evaluated by a doctor and counselors on weekdays every 1 to 3 months and obtained medication on the same day at an onsite pha…	This research aims to identify the factors that contribute to effective adolescent-friendly services to help optimize the development of clinics targeting this population and their impact on treatment outcomes.										Not reported		In our quantitative analysis, we found that adolescents in the adolescent-friendly clinic had higher levels retention in care and viral suppression compared to those in the standard pediatrics clinic																				Yes			Clinic did require additional costs of $1.25 per adolescent per clinic and staff buy-into work on weekends which could limit implementation in other settings.
TP			Arum et al.	HOMELESSNESS, UNSTABLE HOUSING AND HIV AND HEPATITIS C VIRUS ACQUISITION RISK AMONG PEOPLE WHO INJECT DRUGS – SYSTEMATIC REVIEW AND META-ANALYSIS	Abstract	Studies originated from North America, Europe, Australia, and Asia	ASIA AND PACIFIC	South-East Asia Region	South Asia	Upper middle income			People who inject drugs (PWID) experience high rates of homelessness and unstable housing. We assessed whether homelessness or unstable housing elevates HIV or hepatitis C virus (HCV) acquisition risk among PWID. We extracted and pooled data from included studies using random-effects meta-analyses to quantify the associations between recent (current or past 3-12 months) homelessness or unstable h…											Not reported		Recent homelessness or unstable housing was associated with a 53% increase in HIV acquisition risk (crude relative risk[cRR] 1.53;95% confidence interval [CI]1.21–1.94;I2=75%;p-value<0.001) and 63% increase in HCV acquisition risk with moderate-high between-study heterogeneity (cRR 1.63;95%CI 1.37-1.93;I2=53.1%;p-value<0.001). This strong association persisted when pooling adjusted estimates
TP			Toska et al	Consistent Provisions Mitigate Exposure to Sexual Risk and HIV Among Young Adolescents in South Africa	2019	South Africa	AFRICA - EAST AND SOUTHERN	African Region	Sub-Saharan Africa	Upper middle income			A total of eight provisions were hypothesized to delay sexual risk exposure based on the existing evidence base: (1) strong parental/caregiver supervision; (2) positive parenting/ caregiving; (3) abuse-free homes; (4) school feeding; (5) affordable school materials; (6) affordable school fees; (7) government cash transfers; and (8) HIV prevention knowledge. Adolescents were recorded as experienci…											Not reported		Four provisions were associated with reduced odds of exposure to sexual risk. Adolescents receiving consistent parenting/caregiver supervision were 47% less likely to report sexual risk exposure (OR 0.53 95%CI 0.35–0.80 p = 0.002). Living in abuse-free homes at both baseline and follow-up was associated with a 45% reduction in the odds of sexual risk exposure (OR 0.55 95%CI 0.37–0.81 p = 0.002). …
TP			Altice et al	The perfect storm: incarceration and the high-risk environment perpetuating transmission of HIV, hepatitis C virus, and tuberculosis in Eastern Europe and Central Asia	2016	Ukraine	EASTERN EUROPE AND CENTRAL ASIA	European Region	Europe & Central Asia	Lower middle income			Impact of Incarceration and HIV transmission through drug injection that stratified people who inject drugs by incarceration state (never, current, recently released within the past 12 months, and past incarceration more than 12 months ago), and HIV infection state (susceptible, initial acute and chronic HIV infection, and receiving antiretroviral therapy)	To estimate the long-term population-attributable fraction (PAF) due to incarceration, the relative decrease in new HIV infections over 15 years was projected when the transmission risk among currently incarcerated and previously incarcerated people who inject drugs was set to the same as never-incarcerated individuals.										Mixed		HIV prevalence among people who inject drugs who are never incarcerated (11·9–13·6%), currently incarcerated (22·2–35·4%), and previously incarcerated (26·6–29·7%) When assuming heightened HIV transmission risk in previously incarcerated individuals who inject drugs, the model suggests that community HIV incidence and prevalence would decrease dramatically by 2030 (incidence by 75% [95% credibili…
TP			Galárraga O et al	Conditional economic incentives to improve HIV prevention and treatment in low-income and middle-income countries	2019	Zimbabwe	AFRICA - EAST AND SOUTHERN	African Region	Sub-Saharan Africa	Lower middle income			Economic incentives on HIV prevention							RCT		HIV prevention (condoms, circumcision, PrEP, etc.)																		Yes	Effect sizes on HIV testing and counselling Cash incentive 3.67 Lottery 2.66
TP			Galárraga O et al	Conditional economic incentives to improve HIV prevention and treatment in low-income and middle-income countries	2019	Malawi	AFRICA - EAST AND SOUTHERN	African Region	Sub-Saharan Africa	Low income			Economic incentives on HIV prevention							CRT		New infections averted																		Yes	Effect sizes on HIV/STI incidence Conditional cash transfer 0.29 Unconditional cash transfer 0.47
TP			Galárraga O et al	Conditional economic incentives to improve HIV prevention and treatment in low-income and middle-income countries	2019	Democratic Republic of the Congo	AFRICA - WEST AND CENTRAL	African Region	Sub-Saharan Africa	Low income			Economic incentives on HIV prevention							RCT		HIV prevention (condoms, circumcision, PrEP, etc.)																		Yes	Effect sizes on linkage to and retention in care Voucher incentives 2.93
TP			Galárraga O et al	Conditional economic incentives to improve HIV prevention and treatment in low-income and middle-income countries	2019	United Republic of Tanzania	AFRICA - EAST AND SOUTHERN	African Region	Sub-Saharan Africa	Low income			Economic incentives on HIV prevention							RCT		ART (uptake, adherence, maintenance)																		Yes	Effect sizes on ART adherence Escalating cash incentives 1.26
TP			Galárraga O et al	Conditional economic incentives to improve HIV prevention and treatment in low-income and middle-income countries	2019	Kenya	AFRICA - EAST AND SOUTHERN	African Region	Sub-Saharan Africa	Lower middle income			Economic incentives on HIV prevention							RCT		HIV prevention (condoms, circumcision, PrEP, etc.)																		Yes	Effect sizes on VMMC uptake Cash vouchers (low value) 4.30 Cash vouchers (high value) 6.20
TP			Hay et al	Disrupting gender norms in health systems: making the case for change	2019
			Heymann et al	Improving health with programmatic, legal, and policy approaches to reduce gender inequality and change restrictive gender norms
TP			Ortblad et al	Direct provision versus facility collection of HIV self-tests among female sex workers in Uganda: A cluster-randomized controlled health systems trial	2017	Uganda	AFRICA - EAST AND SOUTHERN	African Region	Sub-Saharan Africa	Low income			We conducted a cluster-randomized controlled health systems trial among FSWs in Kampala, Uganda, to measure the effect of 2 HIV self-testing delivery models on HIV testing and linkage to care outcomes. FSW peer educator groups (1 peer educator and 8 participants) were randomized to either (1) direct provision of HIV self-tests, (2) provision of coupons for free collection of HIV self-tests in a h…		2016		Sex Workers		906	CRT				Yes	All FSW peer educators in this study were affiliated with existing FSW NGOs or MARPI clinics throughout Kampala. There was no educational or age requirement for FSW peer educators; trust and respect within the local FSW community (determined by FSW NGO leaders and MARPI clinic coordinators) were the most important prerequisites.	At 1 month, participants in the direct provision arm were significantly more likely to test for HIV compared to both those in the standard of care arm (RR 1.33, 95% confidence interval [CI] 1.17 to 1.51, p < 0.001; risk difference in, percentage points [PP] 24.2, 95% CI 13.9 to 34.5, p < 0.001) and those in the facility collection arm (RR 1.18, 95% CI 1.07 to 1.31, p = 0.001; PP 14.6, 95% CI 4.4 …														Yes	Risk ratios with 95% CI HIV testing at 1m Direct provision vs SoC 1.33 (1.17 to 1.51) Facility collection vs SoC 1.12 (0.96 to 1.32) Direct provision vs facility collection 1.18 (1.07 to 1.31) HIV testing at 4m Direct provision vs SoC 1.14 (1.07 to 1.22) Facility collection vs SoC 1.11 (1.04 to 1.19) Direct provision vs facility collection 1.03 (1.01 to 1.05) HIV testing twice at 4m Direct provis…
TP			Cluver et al	Multitype violence exposures and adolescent antiretroviral nonadherence in South Africa	2018	South Africa	AFRICA - EAST AND SOUTHERN	African Region	Sub-Saharan Africa	Upper middle income			The current study tests potential associations of violence exposure and antiretroviral nonadherence amongst HIV-positive adolescents in South Africa. It examines victimization and witnessing violence within home, school, community, and clinic settings. First, we test whether different types of violence are associated with nonadherence, and if so which are most salient. Second, we identify whether…	To examine associations of ART adherence with adolescent violence victimization by caregivers, teachers, peers, community members, and healthcare providers.												Validating self-reported adherence: Self-reported nonadherence was 36% in the past week. Only n=412 (38.9%) of patient medical records included a viral load measure taken within the past 2 years (Table 1). In those, self-reported nonadherence was significantly associated with virologic failure [odds ratio (OR)=2.32; CI 1.41–3.84, P=0.001) independent of age, sex, urban/rural location, formal/info…
TP			Cluver et al	STACKing the odds for adolescent survival: health service factors associated with full retention in care and adherence amongst adolescents living with HIV in South Africa	2018	South Africa	AFRICA - EAST AND SOUTHERN	African Region	Sub-Saharan Africa	Upper middle income			This study examines factors associated with retention amongst antiretroviral therapy (ART)-initiated adolescents in South Africa. In this cross-sectional study, interviews and clinical records were collected from HIV-positive adolescents in South Africa. Recruitment took place from March 2014 to September 2015. The study site was a rural, peri-urban and urban health subdistrict in the Eastern Cap…													Stage 1: No significant differences on age, gender or urban/ rural location were found between the interviewed and noninterviewed samples. Stage 2: The sample was 55% female, with a mean age of 13.8. 22% lived in a rural area. Just under half of adolescents were maternal orphans (44%) and 30% paternal orphans. Three quarters were vertically infected, and 47% received care in a paediatric clinic. …
TP			Cluver et al	Sustainable Survival for adolescents living with HIV: do SDG-aligned provisions reduce potential mortality risk?	2018	South Africa	AFRICA - EAST AND SOUTHERN	African Region	Sub-Saharan Africa	Upper middle income			This study tests associations of provisions aligned with five SDGs with potential mortality risks. Clinical and interview data were gathered from N = 1060 adolescents living with HIV in rural and urban South Africa in 2014 to 2015. All ART-initiated adolescents from 53 government health facilities were identified, and traced in their communities to include those defaulting and lost-to-follow-up. …											Yes	Adolescents were traced to their communities and invited to participate in a study of young people, health and social services in South Africa	Bivariate associations between SDG-aligned provisions and potential mortality risk are presented. Multivariate logistic regression showed that all SDG-aligned provisions remained significantly associated with lower mortality risk for adolescents living with HIV. This was independent of each of the other SDG-aligned provisions, as well as all sociodemographic and HIV-related covariates. Effect siz…
TP			Cluver et al	Violence prevention accelerators for children and adolescents in Africa	Draft	South Africa	AFRICA - EAST AND SOUTHERN	African Region	Sub-Saharan Africa	Upper middle income			The identification of ‘accelerator’ provisions that simultaneously reduce multiple forms of violence types. Both studies took place in South Africa - a country with high levels of government commitment to preventing violence against children, but also facing implementation challenges shared by many low- and middle-income contexts: limited service delivery capacity, infrastructure and financial re…											Not reported		Associations between provisions and violence outcomes. Three provisions: positive parenting, parental supervision and food security, were associated with reductions in three or more violence outcomes for either gender, Table 2. For girls, each unit increase in positive parenting was associated with lower odds of sexual abuse (OR: 0.95, CIs: 0.92; 0.98), physical abuse (OR: 0.98, CIs: 0.97; 0.99),…
TP			Cluver et al	Improving lives by accelerating progress towards the UN Sustainable Development Goals for adolescents living with HIV: a prospective cohort study	2019	South Africa	AFRICA - EAST AND SOUTHERN	African Region	Sub-Saharan Africa	Upper middle income			We did standardised interviews and extracted longitudinal data from clinical records at baseline (2014–15) and 18-month follow-up (2016–17) for adolescents aged 10–19 years living with HIV in the Eastern Cape province of South Africa.We used standardised tools to measure 11 SDG-aligned targets—antiretroviral therapy adherence, good mental health, no substance use, HIV care retention, school enrol…	We aimed to test the UN Development Programme’s proposed approach of development accelerators—provisions that lead to progress across multiple SDGs—and synergies between accelerators on achieving SDG-aligned targets in a highly vulnerable group of adolescents in South Africa.										Yes	community health centres providing HIV treatment to adolescents.	Three provisions were shown to be development accelerators. Parenting support was associated with good mental health (odds ratio 2·13, 95% CI 1·43–3·15, p<0·0001), no high-risk sex (2·44, 1·45–5·03, p=0·005), no violence perpetration (2·59, 1·63–4·59, p<0·0001), no community violence (2·43, 1·65–3·86, p<0·0001), and no emotional or physical abuse (2·38, 1·65–3·76; p<0·0001). Cash transfers were a…
TP			Stoner et al	Cash transfers for HIV prevention: What do we know?	2019	Multiple countries
TP			Oldenburg et al	Human rights protections and HIV prevalence among MSM who sell sex: Cross-country comparisons from a systematic review and meta-analysis	2018						Multiple		HIV prevalence among men who engage in transactional sex and language in the penal code protecting sexual minorities, including men who have sex with men (MSM), and sex workers.	Identify Associations between legal protection for MSM and HIV prevalence and Associations between legal protection for sex workers and HIV prevalence	Not reported	Unclear										Not applicable
TP			Mathur et al	WHAT IS THE EFFECT OF LAYERED PREVENTION INTERVENTIONS ON HIV RISK AMONG ADOLESCENT GIRLS IN ZAMBIA?	2019	Zambia	AFRICA - EAST AND SOUTHERN	African Region	Sub-Saharan Africa	Lower middle income			DREAMS program (Captured knowledge, attitudes, practices, program experiences, and HIV service uptake) among 15 to 19 year old women		2018	Urban	At Risk Youth		380					Not reported		What is the optimal pathway to increase HIV testing among 15 19 year olds : Variable Importance: YFHS(Youth-friendly SRH services offered) 63% SAB(Social asset building) 21% Educ(Educational social protection) 8% Econ(Economic social protection) 8% What are the optimal pathways to reduce transactional sex among 15 19 year olds : Variable Importance Educ(Educational social protection) 48% Econ(Eco…															HIV testing in last 12 months (% those receiving the programm component against those that do not) Social asset building (Exposure 63%) 79% vs 69% Youth-friendly SRH services offered (Exposure 87%) 76% vs 69% Educational social protection (Exposure 49%) 76% vs 51% Economic social protection (Exposure 33%) 77% vs 65%
[truncated: 7 more columns]

## Sheet: Suggested literature
Name/Organisation	Reference/Source	Keep	Reason	Date		Note
PIMAG’s session on Social Enablers	Oldenburg et al (2018) Intimate Partner Violence and Antiretroviral Therapy Initiation Among Female Sex Workers Newly Diagnosed With HIV in Zambia: A Prospective Study. J Acquir Immune Defic Syndr 79:435–439	Yes	Linking GBV to ART outcomes	2019-11-22	Gender
PIMAG’s session on Social Enablers	Oldenburg et al (2018) Human rights protections and HIV prevalence among MSM who sell sex: Cross-country comparisons from a systematic review and metaanalysis	Yes	Legal protection for sexual minorities and SWs and HIV prevalence among MSM. Provides point estimates pooling several studies but not programme/intervention specific impacts	2019-11-22	Justice
PIMAG’s session on Social Enablers	Ortblad et al (2017) Direct provision versus facility collection of HIV self-tests among female sex workers in Uganda: A cluster-randomized controlled health systems trial	Yes	HIV testing among FSWs	2019-11-22	Development synergies
John Stover	Mathur et al. WHAT IS THE EFFECT OF LAYERED PREVENTION INTERVENTIONS ON HIV RISK AMONG ADOLESCENT GIRLS IN ZAMBIA?	Yes	Development synergies (social asset, youth-friendly services, education, economic social protection) on HIV testing	2019-12-04	Development synergies	Not peer reviewed
John Stover	Cash transfers for HIV prevention: What do we know?	No	PP presentation with a systematic review at a preliminary stage. No point estimated reported. Resources by Baird et al 2012 and Byqvist et al 2018 with point estimates on HIV prevalence and incidence, but exact citations not provided	2019-12-04
John Stover		Email	unclear	2019-12-30		Stigma 1, Those with stigma are less likely to test for HIV: Golub study among MSM in New York City found aOR of 0.54 for likelihood of testing for HIV in the past six months 2. Those with stigma are less likely to link to care at high CD4 counts: PopArt analysis showing aOR of 1.71 -1.82 for late linkage to care among those who felt ashamed because of HIV status; Gesesaw 2017 meta-analysis found…
JA	Andersson, Galit Zeluf et al. (2020) Stigma reduction interventions in people living with HIV to improve health-related quality of life. Lancet HIV, Volume 7, Issue 2, e129 - e140	No	No point estimates presented, need to do snowballing	2020-02-04
Peter and JA	Sullivan et al (2020) Falling Short of the First 90: HIV Stigma and HIV Testing Research in the 90–90–90 Era. AIDS and Behavior 24:357–362	No	No point estimates presented, need to do snowballing	2020-02-03
Peter and JA	Rasayan et al (2020) Conditional economic incentives to improve HIV prevention. Correspondence to Galárraga O, Sosa-Rubí SG. Conditional economic incentives to improve HIV prevention and treatment in low-income and middleincome countries. Lancet HIV 2019; 6: e705–14.	No	No point estimates presented	2020-02-03
Peter and JA	Galarraga, O and Sosa-Rubí SG (2019) Conditional economic incentives to improve HIV prevention and treatment in low-income and middle-income countries. Lancet HIV 2019; 6: e705–14	Yes		2020-02-03	Development synergies
Peter Vickerman	Altice et al (2016) The perfect storm: incarceration and the high-risk environment perpetuating transmission of HIV, hepatitis C virus, and tuberculosis in Eastern Europe and Central Asia. The Lancet, http://dx.doi.org/10.1016/S0140-6736(16)30856-X	Yes		2020-02-20	Justice
Peter Vickerman	Stone et al (2018) Incarceration history and risk of HIV and hepatitis C virus acquisition among people who inject drugs: a systematic review and meta-analysis. Lancet Infect Dis, http://dx.doi.org/10.1016/S1473-3099(18)30469-9	Yes		2020-02-20	Justice
Peter Vickerman	Arum et al HOMELESSNESS, UNSTABLE HOUSING AND HIV AND HEPATITIS C VIRUS ACQUISITION RISK AMONG PEOPLE WHO INJECT DRUGS – SYSTEMATIC REVIEW AND META-ANALYSIS	Yes		2020-02-20	Justice or DS
Peter Vickerman	DeBeck et al (2017) HIV and the criminalisation of drug use among people who inject drugs: a systematic review. Lancet HIV 4: e357–74	Yes		2020-02-20	Justice
JA/Orza	Jones et al (2011) Costing Human Rights and Community Support Interventions as a Part of Universal Access to HIV Treatment and Care in a Southern African Setting. Curr HIV Res. 9(6): 416–428.	No	Cost data	2020-02-26
JA/Orza	Frontline AIDS (2019) What works (Summary): Addressing self-stigma among people affected by HIV	Yes		2020-02-26	Stigma	To add
JA/Orza	Pantellic M et al (2019) ‘Management of a spoiled identity’ : systematic review of interventions to address self stigma among people living with and most affected by HIV. BMJ Global Health 4:e001285	Yes		2020-02-26	Stigma	To add
JA/Orza	Settergren SK, Mujaya S, Rida W, Kajula LJ, Kamugisha H, Kilonzo Mbwambo J, et al. (2018) Cluster randomized trial of comprehensive gender-based violence programming delivered through the HIV/AIDS programme platform in Mbeya Region, Tanzania: Tathmini GBV study. PLoS ONE 13(12): e0206074.	Yes		2020-02-26	Gender	To add
JA/Orza	Haberland N, Rogow D. (2015) Sexuality education: Emerging trends in evidence and practice. Journal of Adolescent Health 2015;56(1, Supplement):S15-S21	No	No point estimates	2020-02-26
JA/Orza	Vu et al (2017) Inequitable Gender Norms From Early Adolescence to Young Adulthood in Uganda: Tool Validation and Differences Across Age Groups. J Adolesc Health 60(2, Suppl 2): S15-S21	No	No HIV impacts (Outcomes included having sex before the age of 15 yrs, condom use and experience violence)	2020-02-26
JA/Cluver	Lucie Cluver et al. (2018) Multitype violence exposures and adolescent antiretroviral nonadherence in South Africa. AIDS 32:975–983	Yes		2020-03-01	Gender
JA/Cluver	Lucie Cluver et al. (2018) STACKing the odds for adolescent survival: health service factors associated with full retention in care and adherence amongst adolescents living with HIV in South Africa. JIAS 21:e25176	Yes		2020-03-01	Gender
JA/Cluver	Lucie Cluver et al. (2018) Sustainable Survival for adolescents living with HIV: do SDG-aligned provisions reduce potential mortality risk? JIAS 21(S1):e25056	Yes		2020-03-01	Development synergies
JA/Cluver	Lucie D Cluver et al. (2019) Improving lives by accelerating progress towards the UN Sustainable Development Goals for adolescents living with HIV: a prospective cohort study. Lancet Child Adolesc 3: 254–54	Yes		2020-03-01	Development synergies
JA/Cluver	Alice Redfern et al. (2019) Cost and cost-effectiveness of a parenting programme to prevent violence against adolescents in South Africa. BMJ Glob Health 4:e001147	No	Cost data	2020-03-01
JA/Cluver	Elona Toska et al. (2019) Consistent Provisions Mitigate Exposure to Sexual Risk and HIV Among Young Adolescents in South Africa. AIDS and Behavior, https://doi.org/10.1007/s10461-019-02735-x	Yes		2020-03-01	Development synergies
JA/Cluver	Lucie Cluver et al. Violence prevention accelerators for children and adolescents in Africa. Draft manuscript	Yes		2020-03-01	Gender

## Sheet: Lists
Year	Location	Intervention Level (socio-ecological level)	Target population	Study design	HIV-related outcome (s)	Yes no NA NR Unclear	Reviewer	Stigma	GE	Status
1980	Urban	Individual	At Risk Youth	Quantitative Post Test Only	HR barriers to services	Yes	TP	Internalized stigma	Gender-transformative interventions	Completed
1981	Semi-urban/Semi-rural	Community	Educators	Cross Sectional Survey	HIV prevention (condoms, circumcision, PrEP, etc.)	No	AS	Discriminatory attitudes reported by general public	Gender-based violence reported by PLHIV and KPs	Data extracted
1982	Rural	Organizational	General population	CRT	HIV care (entry into, other?)	Mixed		Experienced stigma in healthcare setting	Gender-sensitization training	Excluded
1983	Mixed	Interpersonal	Healthcare workers	Mixed Methods	ART (uptake, adherence, maintenance)	Not applicable		Mixed	Mixed	In progress
1984	Unclear	Public Policy	Law makers	Policy Review	New infections averted	Not reported				Not done
1985		Multiple	LGBTQ	Pre/Post Test with Control Group	Viral suppression	Unclear
1986			Medical/Healthcare students	Pre/Post Test without Control Group	HIV prevalence
1987			Multiple	Program Monitoring Data	Not Applicable
1988			Opinion Leaders	Qualitative Post-Only	Not reported
1989			PLHIV	Qualitative Pre-Post
1990			Police	Quasi-experimental
1991			Pregnant women	RCT
1992			PWID	Repeated Cross Sectional Survey
1993			Sex Workers
1994			Survivors of GBV
1995			Women
1996
1997
1998
1999
2000
2001
2002
2003
2004
2005
2006
2007
2008
2009
2010
2011
2012
2013
2014
2015
2016
2017
2018
2019
2020

## Sheet: Lookup
Source: https://www.unaids.org/en/regionscountries/countries https://datahelpdesk.worldbank.org/knowledgebase/articles/906519 (23 September 2019) https://www.who.int/choice/demography/by_country/en/, https://www.who.int/healthinfo/global_burden_disease/definition_regions/en/ (24 September 2019)
Country	Code	Region (UNAIDS)	Region (WHO)	Region (World Bank)	Income Group (World Bank) - June 2019 (Change of classification in bold)
Afghanistan	AFG	ASIA AND PACIFIC	Eastern Mediterranean Region	South Asia	Low income
Albania	ALB	EASTERN EUROPE AND CENTRAL ASIA	European Region	Europe & Central Asia	Upper middle income
Algeria	DZA	NORTH AFRICA AND MIDDLE EAST	African Region	Middle East & North Africa	Upper middle income
Andorra	AND	WESTERN AND CENTRAL EUROPE AND NORTH AMERICA	European Region	Europe & Central Asia	High income
Angola	AGO	AFRICA - EAST AND SOUTHERN	African Region	Sub-Saharan Africa	Lower middle income
Antigua and Barbuda	ATG	LATIN AMERICA AND THE CARIBBEAN	Region of the Americas	Latin America & Caribbean	High income
Argentina	ARG	LATIN AMERICA AND THE CARIBBEAN	Region of the Americas	Latin America & Caribbean	Upper middle income
Armenia	ARM	EASTERN EUROPE AND CENTRAL ASIA	European Region	Europe & Central Asia	Upper middle income
Australia	AUS	ASIA AND PACIFIC	Western Pacific Region	East Asia & Pacific	High income
Austria	AUT	WESTERN AND CENTRAL EUROPE AND NORTH AMERICA	European Region	Europe & Central Asia	High income
Azerbaijan	AZE	EASTERN EUROPE AND CENTRAL ASIA	European Region	Europe & Central Asia	Upper middle income
Bahamas	BHS	LATIN AMERICA AND THE CARIBBEAN	Region of the Americas	Latin America & Caribbean	High income
Bahrain	BHR	NORTH AFRICA AND MIDDLE EAST	Eastern Mediterranean Region	Middle East & North Africa	High income
Bangladesh	BGD	ASIA AND PACIFIC	South-East Asia Region	South Asia	Lower middle income
Barbados	BRB	LATIN AMERICA AND THE CARIBBEAN	Region of the Americas	Latin America & Caribbean	High income
Belarus	BLR	EASTERN EUROPE AND CENTRAL ASIA	European Region	Europe & Central Asia	Upper middle income
Belgium	BEL	WESTERN AND CENTRAL EUROPE AND NORTH AMERICA	European Region	Europe & Central Asia	High income
Belize	BLZ	LATIN AMERICA AND THE CARIBBEAN	Region of the Americas	Latin America & Caribbean	Upper middle income
Benin	BEN	AFRICA - WEST AND CENTRAL	African Region	Sub-Saharan Africa	Low income
Bhutan	BTN	ASIA AND PACIFIC	South-East Asia Region	South Asia	Lower middle income
Bolivia	BOL	LATIN AMERICA AND THE CARIBBEAN	Region of the Americas	Latin America & Caribbean	Lower middle income
Bosnia and Herzegovina	BIH	EASTERN EUROPE AND CENTRAL ASIA	European Region	Europe & Central Asia	Upper middle income
Botswana	BWA	AFRICA - EAST AND SOUTHERN	African Region	Sub-Saharan Africa	Upper middle income
Brazil	BRA	LATIN AMERICA AND THE CARIBBEAN	Region of the Americas	Latin America & Caribbean	Upper middle income
Brunei Darussalam	BRN	ASIA AND PACIFIC	Western Pacific Region	East Asia & Pacific	High income
Bulgaria	BGR	WESTERN AND CENTRAL EUROPE AND NORTH AMERICA	European Region	Europe & Central Asia	Upper middle income
Burkina Faso	BFA	AFRICA - WEST AND CENTRAL	African Region	Sub-Saharan Africa	Low income
Burundi	BDI	AFRICA - WEST AND CENTRAL	African Region	Sub-Saharan Africa	Low income
Cambodia	KHM	ASIA AND PACIFIC	Western Pacific Region	East Asia & Pacific	Lower middle income
Cameroon	CMR	AFRICA - WEST AND CENTRAL	African Region	Sub-Saharan Africa	Lower middle income
Canada	CAN	WESTERN AND CENTRAL EUROPE AND NORTH AMERICA	Region of the Americas	North America	High income
Cape Verde	CPV	AFRICA - WEST AND CENTRAL	African Region	Sub-Saharan Africa	Lower middle income
Central African Republic	CAF	AFRICA - WEST AND CENTRAL	African Region	Sub-Saharan Africa	Low income
Chad	TCD	AFRICA - WEST AND CENTRAL	African Region	Sub-Saharan Africa	Low income
Chile	CHL	LATIN AMERICA AND THE CARIBBEAN	Region of the Americas	Latin America & Caribbean	High income
China	CHN	ASIA AND PACIFIC	Western Pacific Region	East Asia & Pacific	Upper middle income
Colombia	COL	LATIN AMERICA AND THE CARIBBEAN	Region of the Americas	Latin America & Caribbean	Upper middle income
Comoros	COM	AFRICA - EAST AND SOUTHERN	African Region	Sub-Saharan Africa	Lower middle income
Congo	COG	AFRICA - WEST AND CENTRAL	African Region	Sub-Saharan Africa	Lower middle income
Costa Rica	CRI	LATIN AMERICA AND THE CARIBBEAN	Region of the Americas	Latin America & Caribbean	Upper middle income
Côte d'Ivoire	CIV	AFRICA - WEST AND CENTRAL	African Region	Sub-Saharan Africa	Lower middle income
Croatia	HRV	WESTERN AND CENTRAL EUROPE AND NORTH AMERICA	European Region	Europe & Central Asia	High income
Cuba	CUB	LATIN AMERICA AND THE CARIBBEAN	Region of the Americas	Latin America & Caribbean	Upper middle income
Cyprus	CYP	WESTERN AND CENTRAL EUROPE AND NORTH AMERICA	European Region	Europe & Central Asia	High income
Czechia	CZE	WESTERN AND CENTRAL EUROPE AND NORTH AMERICA	European Region	Europe & Central Asia	High income
Democratic People's Republic of Korea	PRK	ASIA AND PACIFIC	South-East Asia Region	East Asia & Pacific	Low income
Democratic Republic of the Congo	COD	AFRICA - WEST AND CENTRAL	African Region	Sub-Saharan Africa	Low income
Denmark	DNK	WESTERN AND CENTRAL EUROPE AND NORTH AMERICA	European Region	Europe & Central Asia	High income
Djibouti	DJI	NORTH AFRICA AND MIDDLE EAST	Eastern Mediterranean Region	Middle East & North Africa	Lower middle income
Dominica	DMA	LATIN AMERICA AND THE CARIBBEAN	Region of the Americas	Latin America & Caribbean	Upper middle income
Dominican Republic	DOM	LATIN AMERICA AND THE CARIBBEAN	Region of the Americas	Latin America & Caribbean	Upper middle income
Ecuador	ECU	LATIN AMERICA AND THE CARIBBEAN	Region of the Americas	Latin America & Caribbean	Upper middle income
Egypt	EGY	NORTH AFRICA AND MIDDLE EAST	Eastern Mediterranean Region	Middle East & North Africa	Lower middle income
El Salvador	SLV	LATIN AMERICA AND THE CARIBBEAN	Region of the Americas	Latin America & Caribbean	Lower middle income
Equatorial Guinea	GNQ	AFRICA - WEST AND CENTRAL	African Region	Sub-Saharan Africa	Upper middle income
Eritrea	ERI	AFRICA - EAST AND SOUTHERN	African Region	Sub-Saharan Africa	Low income
Estonia	EST	WESTERN AND CENTRAL EUROPE AND NORTH AMERICA	European Region	Europe & Central Asia	High income
Eswatini	SWZ	AFRICA - EAST AND SOUTHERN	African Region	Sub-Saharan Africa	Lower middle income
Ethiopia	ETH	AFRICA - EAST AND SOUTHERN	African Region	Sub-Saharan Africa	Low income
Federated States of Micronesia	FSM	ASIA AND PACIFIC	Western Pacific Region	East Asia & Pacific	Lower middle income
Fiji	FJI	ASIA AND PACIFIC	Western Pacific Region	East Asia & Pacific	Upper middle income
Finland	FIN	WESTERN AND CENTRAL EUROPE AND NORTH AMERICA	European Region	Europe & Central Asia	High income
France	FRA	WESTERN AND CENTRAL EUROPE AND NORTH AMERICA	European Region	Europe & Central Asia	High income
Gabon	GAB	AFRICA - WEST AND CENTRAL	African Region	Sub-Saharan Africa	Upper middle income
Gambia	GMB	AFRICA - WEST AND CENTRAL	African Region	Sub-Saharan Africa	Low income
Georgia	GEO	EASTERN EUROPE AND CENTRAL ASIA	European Region	Europe & Central Asia	Upper middle income
Germany	DEU	WESTERN AND CENTRAL EUROPE AND NORTH AMERICA	European Region	Europe & Central Asia	High income
Ghana	GHA	AFRICA - WEST AND CENTRAL	African Region	Sub-Saharan Africa	Lower middle income
Greece	GRC	WESTERN AND CENTRAL EUROPE AND NORTH AMERICA	European Region	Europe & Central Asia	High income
Grenada	GRD	LATIN AMERICA AND THE CARIBBEAN	Region of the Americas	Latin America & Caribbean	Upper middle income
Guatemala	GTM	LATIN AMERICA AND THE CARIBBEAN	Region of the Americas	Latin America & Caribbean	Upper middle income
Guinea	GIN	AFRICA - WEST AND CENTRAL	African Region	Sub-Saharan Africa	Low income
Guinea-Bissau	GNB	AFRICA - WEST AND CENTRAL	African Region	Sub-Saharan Africa	Low income
Guyana	GUY	LATIN AMERICA AND THE CARIBBEAN	Region of the Americas	Latin America & Caribbean	Upper middle income
Haiti	HTI	LATIN AMERICA AND THE CARIBBEAN	Region of the Americas	Latin America & Caribbean	Low income
Honduras	HND	LATIN AMERICA AND THE CARIBBEAN	Region of the Americas	Latin America & Caribbean	Lower middle income
Hungary	HUN	WESTERN AND CENTRAL EUROPE AND NORTH AMERICA	European Region	Europe & Central Asia	High income
Iceland	ISL	WESTERN AND CENTRAL EUROPE AND NORTH AMERICA	European Region	Europe & Central Asia	High income
India	IND	ASIA AND PACIFIC	South-East Asia Region	South Asia	Lower middle income
Indonesia	IDN	ASIA AND PACIFIC	South-East Asia Region	East Asia & Pacific	Lower middle income
Iraq	IRQ	NORTH AFRICA AND MIDDLE EAST	Eastern Mediterranean Region	Middle East & North Africa	Upper middle income
Ireland	IRL	WESTERN AND CENTRAL EUROPE AND NORTH AMERICA	European Region	Europe & Central Asia	High income
Islamic Republic of Iran	IRN	NORTH AFRICA AND MIDDLE EAST	Eastern Mediterranean Region	Middle East & North Africa	Upper middle income
Israel	ISR	WESTERN AND CENTRAL EUROPE AND NORTH AMERICA	European Region	Middle East & North Africa	High income
Italy	ITA	WESTERN AND CENTRAL EUROPE AND NORTH AMERICA	European Region	Europe & Central Asia	High income
Jamaica	JAM	LATIN AMERICA AND THE CARIBBEAN	Region of the Americas	Latin America & Caribbean	Upper middle income
Japan	JPN	ASIA AND PACIFIC	Western Pacific Region	East Asia & Pacific	High income
Jordan	JOR	NORTH AFRICA AND MIDDLE EAST	Eastern Mediterranean Region	Middle East & North Africa	Upper middle income
Kazakhstan	KAZ	EASTERN EUROPE AND CENTRAL ASIA	European Region	Europe & Central Asia	Upper middle income
Kenya	KEN	AFRICA - EAST AND SOUTHERN	African Region	Sub-Saharan Africa	Lower middle income
Kiribati	KIR	ASIA AND PACIFIC	Western Pacific Region	East Asia & Pacific	Lower middle income
Kuwait	KWT	NORTH AFRICA AND MIDDLE EAST	Eastern Mediterranean Region	Middle East & North Africa	High income
Kyrgyzstan	KGZ	EASTERN EUROPE AND CENTRAL ASIA	European Region	Europe & Central Asia	Lower middle income
Lao People's Democratic Republic	LAO	ASIA AND PACIFIC	Western Pacific Region	East Asia & Pacific	Lower middle income
Latvia	LVA	WESTERN AND CENTRAL EUROPE AND NORTH AMERICA	European Region	Europe & Central Asia	High income
Lebanon	LBN	NORTH AFRICA AND MIDDLE EAST	Eastern Mediterranean Region	Middle East & North Africa	Upper middle income
Lesotho	LSO	AFRICA - EAST AND SOUTHERN	African Region	Sub-Saharan Africa	Lower middle income
Liberia	LBR	AFRICA - WEST AND CENTRAL	African Region	Sub-Saharan Africa	Low income
Libya	LBY	NORTH AFRICA AND MIDDLE EAST	Eastern Mediterranean Region	Middle East & North Africa	Upper middle income
Lithuania	LTU	WESTERN AND CENTRAL EUROPE AND NORTH AMERICA	European Region	Europe & Central Asia	High income
Luxembourg	LUX	WESTERN AND CENTRAL EUROPE AND NORTH AMERICA	European Region	Europe & Central Asia	High income
Madagascar	MDG	AFRICA - EAST AND SOUTHERN	African Region	Sub-Saharan Africa	Low income
Malawi	MWI	AFRICA - EAST AND SOUTHERN	African Region	Sub-Saharan Africa	Low income
Malaysia	MYS	ASIA AND PACIFIC	Western Pacific Region	East Asia & Pacific	Upper middle income
Maldives	MDV	ASIA AND PACIFIC	South-East Asia Region	South Asia	Upper middle income
Mali	MLI	AFRICA - WEST AND CENTRAL	African Region	Sub-Saharan Africa	Low income
Marshall Islands	MHL	ASIA AND PACIFIC	Western Pacific Region	East Asia & Pacific	Upper middle income
Mauritania	MRT	AFRICA - WEST AND CENTRAL	African Region	Sub-Saharan Africa	Lower middle income
Mauritius	MUS	AFRICA - EAST AND SOUTHERN	African Region	Sub-Saharan Africa	Upper middle income
Mexico	MEX	LATIN AMERICA AND THE CARIBBEAN	Region of the Americas	Latin America & Caribbean	Upper middle income
Mongolia	MNG	ASIA AND PACIFIC	Western Pacific Region	East Asia & Pacific	Lower middle income
Montenegro	MNE	EASTERN EUROPE AND CENTRAL ASIA	European Region	Europe & Central Asia	Upper middle income
Morocco	MAR	NORTH AFRICA AND MIDDLE EAST	Eastern Mediterranean Region	Middle East & North Africa	Lower middle income
Mozambique	MOZ	AFRICA - EAST AND SOUTHERN	African Region	Sub-Saharan Africa	Low income
Multiple countries
Myanmar	MMR	ASIA AND PACIFIC	South-East Asia Region	East Asia & Pacific	Lower middle income
Namibia	NAM	AFRICA - EAST AND SOUTHERN	African Region	Sub-Saharan Africa	Upper middle income
Nauru	NRU	ASIA AND PACIFIC	Western Pacific Region	East Asia & Pacific	Upper middle income
Nepal	NPL	ASIA AND PACIFIC	South-East Asia Region	South Asia	Low income
Netherlands	NLD	WESTERN AND CENTRAL EUROPE AND NORTH AMERICA	European Region	Europe & Central Asia	High income
New Zealand	NZL	ASIA AND PACIFIC	Western Pacific Region	East Asia & Pacific	High income
Nicaragua	NIC	LATIN AMERICA AND THE CARIBBEAN	Region of the Americas	Latin America & Caribbean	Lower middle income
Niger	NER	AFRICA - WEST AND CENTRAL	African Region	Sub-Saharan Africa	Low income
Nigeria	NGA	AFRICA - WEST AND CENTRAL	African Region	Sub-Saharan Africa	Lower middle income
Norway	NOR	WESTERN AND CENTRAL EUROPE AND NORTH AMERICA	European Region	Europe & Central Asia	High income
Oman	OMN	NORTH AFRICA AND MIDDLE EAST	Eastern Mediterranean Region	Middle East & North Africa	High income
Pakistan	PAK	ASIA AND PACIFIC	Eastern Mediterranean Region	South Asia	Lower middle income
Palau	PLW	ASIA AND PACIFIC	Western Pacific Region	East Asia & Pacific	High income
Panama	PAN	LATIN AMERICA AND THE CARIBBEAN	Region of the Americas	Latin America & Caribbean	High income
Papua New Guinea	PNG	ASIA AND PACIFIC	Western Pacific Region	East Asia & Pacific	Lower middle income
Paraguay	PRY	LATIN AMERICA AND THE CARIBBEAN	Region of the Americas	Latin America & Caribbean	Upper middle income
Peru	PER	LATIN AMERICA AND THE CARIBBEAN	Region of the Americas	Latin America & Caribbean	Upper middle income
Philippines	PHL	ASIA AND PACIFIC	Western Pacific Region	East Asia & Pacific	Lower middle income
Poland	POL	WESTERN AND CENTRAL EUROPE AND NORTH AMERICA	European Region	Europe & Central Asia	High income
Portugal	PRT	WESTERN AND CENTRAL EUROPE AND NORTH AMERICA	European Region	Europe & Central Asia	High income
Qatar	QAT	NORTH AFRICA AND MIDDLE EAST	Eastern Mediterranean Region	Middle East & North Africa	High income
Republic of Korea	KOR	ASIA AND PACIFIC	Western Pacific Region	East Asia & Pacific	High income
Republic of Moldova	MDA	EASTERN EUROPE AND CENTRAL ASIA	European Region	Europe & Central Asia	Lower middle income
Romania	ROU	WESTERN AND CENTRAL EUROPE AND NORTH AMERICA	European Region	Europe & Central Asia	Upper middle income
Russian Federation	RUS	EASTERN EUROPE AND CENTRAL ASIA	European Region	Europe & Central Asia	Upper middle income
Rwanda	RWA	AFRICA - EAST AND SOUTHERN	African Region	Sub-Saharan Africa	Low income
Saint Kitts and Nevis	KNA	LATIN AMERICA AND THE CARIBBEAN	Region of the Americas	Latin America & Caribbean	High income
Saint Lucia	LCA	LATIN AMERICA AND THE CARIBBEAN	Region of the Americas	Latin America & Caribbean	Upper middle income
Saint Vincent and the Grenadines	VCT	LATIN AMERICA AND THE CARIBBEAN	Region of the Americas	Latin America & Caribbean	Upper middle income
Sao Tome and Principe	STP	AFRICA - WEST AND CENTRAL	African Region	Sub-Saharan Africa	Lower middle income
Saudi Arabia	SAU	NORTH AFRICA AND MIDDLE EAST	Eastern Mediterranean Region	Middle East & North Africa	High income
Senegal	SEN	AFRICA - WEST AND CENTRAL	African Region	Sub-Saharan Africa	Lower middle income
Serbia	SRB	WESTERN AND CENTRAL EUROPE AND NORTH AMERICA	European Region	Europe & Central Asia	Upper middle income
Seychelles	SYC	AFRICA - EAST AND SOUTHERN	African Region	Sub-Saharan Africa	High income
Sierra Leone	SLE	AFRICA - WEST AND CENTRAL	African Region	Sub-Saharan Africa	Low income
Singapore	SGP	ASIA AND PACIFIC	Western Pacific Region	East Asia & Pacific	High income
Slovakia	SVK	WESTERN AND CENTRAL EUROPE AND NORTH AMERICA	European Region	Europe & Central Asia	High income
Slovenia	SVN	WESTERN AND CENTRAL EUROPE AND NORTH AMERICA	European Region	Europe & Central Asia	High income
Solomon Islands	SLB	ASIA AND PACIFIC	Western Pacific Region	East Asia & Pacific	Lower middle income
Somalia	SOM	NORTH AFRICA AND MIDDLE EAST	Eastern Mediterranean Region	Sub-Saharan Africa	Low income
South Africa	ZAF	AFRICA - EAST AND SOUTHERN	African Region	Sub-Saharan Africa	Upper middle income
South Sudan	SSD	AFRICA - EAST AND SOUTHERN	Eastern Mediterranean Region	Sub-Saharan Africa	Low income
Spain	ESP	WESTERN AND CENTRAL EUROPE AND NORTH AMERICA	European Region	Europe & Central Asia	High income
Sri Lanka	LKA	ASIA AND PACIFIC	South-East Asia Region	South Asia	Upper middle income
Sudan	SDN	NORTH AFRICA AND MIDDLE EAST	Eastern Mediterranean Region	Sub-Saharan Africa	Lower middle income
Suriname	SUR	LATIN AMERICA AND THE CARIBBEAN	Region of the Americas	Latin America & Caribbean	Upper middle income
Sweden	SWE	WESTERN AND CENTRAL EUROPE AND NORTH AMERICA	European Region	Europe & Central Asia	High income
Switzerland	CHE	WESTERN AND CENTRAL EUROPE AND NORTH AMERICA	European Region	Europe & Central Asia	High income
Syrian Arab Republic	SYR	NORTH AFRICA AND MIDDLE EAST	Eastern Mediterranean Region	Middle East & North Africa	Low income
Tajikistan	TJK	EASTERN EUROPE AND CENTRAL ASIA	European Region	Europe & Central Asia	Low income
Thailand	THA	ASIA AND PACIFIC	South-East Asia Region	East Asia & Pacific	Upper middle income
The Former Yugoslav Republic of Macedonia	MKD	EASTERN EUROPE AND CENTRAL ASIA	European Region	Europe & Central Asia	Upper middle income
Timor-Leste	TLS	ASIA AND PACIFIC	South-East Asia Region	East Asia & Pacific	Lower middle income
Togo	TGO	AFRICA - WEST AND CENTRAL	African Region	Sub-Saharan Africa	Low income
Tonga	TON	ASIA AND PACIFIC	Western Pacific Region	East Asia & Pacific	Upper middle income
Trinidad and Tobago	TTO	LATIN AMERICA AND THE CARIBBEAN	Region of the Americas	Latin America & Caribbean	High income
Tunisia	TUN	NORTH AFRICA AND MIDDLE EAST	Eastern Mediterranean Region	Middle East & North Africa	Lower middle income
Turkey	TUR	WESTERN AND CENTRAL EUROPE AND NORTH AMERICA	European Region	Europe & Central Asia	Upper middle income
Turkmenistan	TKM	EASTERN EUROPE AND CENTRAL ASIA	European Region	Europe & Central Asia	Upper middle income
Tuvalu	TUV	ASIA AND PACIFIC	Western Pacific Region	East Asia & Pacific	Upper middle income
Uganda	UGA	AFRICA - EAST AND SOUTHERN	African Region	Sub-Saharan Africa	Low income
Ukraine	UKR	EASTERN EUROPE AND CENTRAL ASIA	European Region	Europe & Central Asia	Lower middle income
United Arab Emirates	ARE	NORTH AFRICA AND MIDDLE EAST	Eastern Mediterranean Region	Middle East & North Africa	High income
United Kingdom of Great Britain and Northern Ireland	GBR	WESTERN AND CENTRAL EUROPE AND NORTH AMERICA	European Region	Europe & Central Asia	High income
United Republic of Tanzania	TZA	AFRICA - EAST AND SOUTHERN	African Region	Sub-Saharan Africa	Low income
United States of America	USA	WESTERN AND CENTRAL EUROPE AND NORTH AMERICA	Region of the Americas	North America	High income
Uruguay	URY	LATIN AMERICA AND THE CARIBBEAN	Region of the Americas	Latin America & Caribbean	High income
Uzbekistan	UZB	EASTERN EUROPE AND CENTRAL ASIA	European Region	Europe & Central Asia	Lower middle income
Vanuatu	VUT	ASIA AND PACIFIC	Western Pacific Region	East Asia & Pacific	Lower middle income
Venezuela	VEN	LATIN AMERICA AND THE CARIBBEAN	Region of the Americas	Latin America & Caribbean	Upper middle income
Viet Nam	VNM	ASIA AND PACIFIC	Western Pacific Region	East Asia & Pacific	Lower middle income
Yemen	YEM	NORTH AFRICA AND MIDDLE EAST	Eastern Mediterranean Region	Middle East & North Africa	Low income
Zambia	ZMB	AFRICA - EAST AND SOUTHERN	African Region	Sub-Saharan Africa	Lower middle income
Zimbabwe	ZWE	AFRICA - EAST AND SOUTHERN	African Region	Sub-Saharan Africa	Lower middle income

## Sheet: Full country lists
World Bank list of economies (June 2019) - https://datahelpdesk.worldbank.org/knowledgebase/articles/906519
Afghanistan	AFG	South Asia	Low income
Albania	ALB	Europe & Central Asia	Upper middle income
Algeria	DZA	Middle East & North Africa	Upper middle income
American Samoa	ASM	East Asia & Pacific	Upper middle income
Andorra	AND	Europe & Central Asia	High income
Angola	AGO	Sub-Saharan Africa	Lower middle income
Antigua and Barbuda	ATG	Latin America & Caribbean	High income
Argentina	ARG	Latin America & Caribbean	Upper middle income
Armenia	ARM	Europe & Central Asia	Upper middle income
Aruba	ABW	Latin America & Caribbean	High income
Australia	AUS	East Asia & Pacific	High income
Austria	AUT	Europe & Central Asia	High income
Azerbaijan	AZE	Europe & Central Asia	Upper middle income
Bahamas	BHS	Latin America & Caribbean	High income
Bahrain	BHR	Middle East & North Africa	High income
Bangladesh	BGD	South Asia	Lower middle income
Barbados	BRB	Latin America & Caribbean	High income
Belarus	BLR	Europe & Central Asia	Upper middle income
Belgium	BEL	Europe & Central Asia	High income
Belize	BLZ	Latin America & Caribbean	Upper middle income
Benin	BEN	Sub-Saharan Africa	Low income
Bermuda	BMU	North America	High income
Bhutan	BTN	South Asia	Lower middle income
Bolivia	BOL	Latin America & Caribbean	Lower middle income
Bosnia and Herzegovina	BIH	Europe & Central Asia	Upper middle income
Botswana	BWA	Sub-Saharan Africa	Upper middle income
Brazil	BRA	Latin America & Caribbean	Upper middle income
British Virgin Islands	VGB	Latin America & Caribbean	High income
Brunei Darussalam	BRN	East Asia & Pacific	High income
Bulgaria	BGR	Europe & Central Asia	Upper middle income
Burkina Faso	BFA	Sub-Saharan Africa	Low income
Burundi	BDI	Sub-Saharan Africa	Low income
Cabo Verde	CPV	Sub-Saharan Africa	Lower middle income
Cambodia	KHM	East Asia & Pacific	Lower middle income
Cameroon	CMR	Sub-Saharan Africa	Lower middle income
Canada	CAN	North America	High income
Cayman Islands	CYM	Latin America & Caribbean	High income
Central African Republic	CAF	Sub-Saharan Africa	Low income
Chad	TCD	Sub-Saharan Africa	Low income
Channel Islands	CHI	Europe & Central Asia	High income
Chile	CHL	Latin America & Caribbean	High income
China	CHN	East Asia & Pacific	Upper middle income
Colombia	COL	Latin America & Caribbean	Upper middle income
Comoros	COM	Sub-Saharan Africa	Lower middle income
Congo, Dem. Rep.	COD	Sub-Saharan Africa	Low income
Congo, Rep.	COG	Sub-Saharan Africa	Lower middle income
Costa Rica	CRI	Latin America & Caribbean	Upper middle income
Côte d'Ivoire	CIV	Sub-Saharan Africa	Lower middle income
Croatia	HRV	Europe & Central Asia	High income
Cuba	CUB	Latin America & Caribbean	Upper middle income
Curaçao	CUW	Latin America & Caribbean	High income
Cyprus	CYP	Europe & Central Asia	High income
Czech Republic	CZE	Europe & Central Asia	High income
Denmark	DNK	Europe & Central Asia	High income
Djibouti	DJI	Middle East & North Africa	Lower middle income
Dominica	DMA	Latin America & Caribbean	Upper middle income
Dominican Republic	DOM	Latin America & Caribbean	Upper middle income
Ecuador	ECU	Latin America & Caribbean	Upper middle income
Egypt, Arab Rep.	EGY	Middle East & North Africa	Lower middle income
El Salvador	SLV	Latin America & Caribbean	Lower middle income
Equatorial Guinea	GNQ	Sub-Saharan Africa	Upper middle income
Eritrea	ERI	Sub-Saharan Africa	Low income
Estonia	EST	Europe & Central Asia	High income
Eswatini	SWZ	Sub-Saharan Africa	Lower middle income
Ethiopia	ETH	Sub-Saharan Africa	Low income
Faroe Islands	FRO	Europe & Central Asia	High income
Fiji	FJI	East Asia & Pacific	Upper middle income
Finland	FIN	Europe & Central Asia	High income
France	FRA	Europe & Central Asia	High income
French Polynesia	PYF	East Asia & Pacific	High income
Gabon	GAB	Sub-Saharan Africa	Upper middle income
Gambia, The	GMB	Sub-Saharan Africa	Low income
Georgia	GEO	Europe & Central Asia	Upper middle income
Germany	DEU	Europe & Central Asia	High income
Ghana	GHA	Sub-Saharan Africa	Lower middle income
Gibraltar	GIB	Europe & Central Asia	High income
Greece	GRC	Europe & Central Asia	High income
Greenland	GRL	Europe & Central Asia	High income
Grenada	GRD	Latin America & Caribbean	Upper middle income
Guam	GUM	East Asia & Pacific	High income
Guatemala	GTM	Latin America & Caribbean	Upper middle income
Guinea	GIN	Sub-Saharan Africa	Low income
Guinea-Bissau	GNB	Sub-Saharan Africa	Low income
Guyana	GUY	Latin America & Caribbean	Upper middle income
Haiti	HTI	Latin America & Caribbean	Low income
Honduras	HND	Latin America & Caribbean	Lower middle income
Hong Kong SAR, China	HKG	East Asia & Pacific	High income
Hungary	HUN	Europe & Central Asia	High income
Iceland	ISL	Europe & Central Asia	High income
India	IND	South Asia	Lower middle income
Indonesia	IDN	East Asia & Pacific	Lower middle income
Iran, Islamic Rep.	IRN	Middle East & North Africa	Upper middle income
Iraq	IRQ	Middle East & North Africa	Upper middle income
Ireland	IRL	Europe & Central Asia	High income
Isle of Man	IMN	Europe & Central Asia	High income
Israel	ISR	Middle East & North Africa	High income
Italy	ITA	Europe & Central Asia	High income
Jamaica	JAM	Latin America & Caribbean	Upper middle income
Japan	JPN	East Asia & Pacific	High income
Jordan	JOR	Middle East & North Africa	Upper middle income
Kazakhstan	KAZ	Europe & Central Asia	Upper middle income
Kenya	KEN	Sub-Saharan Africa	Lower middle income
Kiribati	KIR	East Asia & Pacific	Lower middle income
Korea, Dem. People's Rep.	PRK	East Asia & Pacific	Low income
Korea, Rep.	KOR	East Asia & Pacific	High income
Kosovo	XKX	Europe & Central Asia	Upper middle income
Kuwait	KWT	Middle East & North Africa	High income
Kyrgyz Republic	KGZ	Europe & Central Asia	Lower middle income
Lao PDR	LAO	East Asia & Pacific	Lower middle income
Latvia	LVA	Europe & Central Asia	High income
Lebanon	LBN	Middle East & North Africa	Upper middle income
Lesotho	LSO	Sub-Saharan Africa	Lower middle income
Liberia	LBR	Sub-Saharan Africa	Low income
Libya	LBY	Middle East & North Africa	Upper middle income
Liechtenstein	LIE	Europe & Central Asia	High income
Lithuania	LTU	Europe & Central Asia	High income
Luxembourg	LUX	Europe & Central Asia	High income
Macao SAR, China	MAC	East Asia & Pacific	High income
Madagascar	MDG	Sub-Saharan Africa	Low income
Malawi	MWI	Sub-Saharan Africa	Low income
Malaysia	MYS	East Asia & Pacific	Upper middle income
Maldives	MDV	South Asia	Upper middle income
Mali	MLI	Sub-Saharan Africa	Low income
Malta	MLT	Middle East & North Africa	High income
Marshall Islands	MHL	East Asia & Pacific	Upper middle income
Mauritania	MRT	Sub-Saharan Africa	Lower middle income
Mauritius	MUS	Sub-Saharan Africa	Upper middle income
Mexico	MEX	Latin America & Caribbean	Upper middle income
Micronesia, Fed. Sts.	FSM	East Asia & Pacific	Lower middle income
Moldova	MDA	Europe & Central Asia	Lower middle income
Monaco	MCO	Europe & Central Asia	High income
Mongolia	MNG	East Asia & Pacific	Lower middle income
Montenegro	MNE	Europe & Central Asia	Upper middle income
Morocco	MAR	Middle East & North Africa	Lower middle income
Mozambique	MOZ	Sub-Saharan Africa	Low income
Myanmar	MMR	East Asia & Pacific	Lower middle income
Namibia	NAM	Sub-Saharan Africa	Upper middle income
Nauru	NRU	East Asia & Pacific	Upper middle income
Nepal	NPL	South Asia	Low income
Netherlands	NLD	Europe & Central Asia	High income
New Caledonia	NCL	East Asia & Pacific	High income
New Zealand	NZL	East Asia & Pacific	High income
Nicaragua	NIC	Latin America & Caribbean	Lower middle income
Niger	NER	Sub-Saharan Africa	Low income
Nigeria	NGA	Sub-Saharan Africa	Lower middle income
North Macedonia	MKD	Europe & Central Asia	Upper middle income
Northern Mariana Islands	MNP	East Asia & Pacific	High income
Norway	NOR	Europe & Central Asia	High income
Oman	OMN	Middle East & North Africa	High income
Pakistan	PAK	South Asia	Lower middle income
Palau	PLW	East Asia & Pacific	High income
Panama	PAN	Latin America & Caribbean	High income
Papua New Guinea	PNG	East Asia & Pacific	Lower middle income
Paraguay	PRY	Latin America & Caribbean	Upper middle income
Peru	PER	Latin America & Caribbean	Upper middle income
Philippines	PHL	East Asia & Pacific	Lower middle income
Poland	POL	Europe & Central Asia	High income
Portugal	PRT	Europe & Central Asia	High income
Puerto Rico	PRI	Latin America & Caribbean	High income
Qatar	QAT	Middle East & North Africa	High income
Romania	ROU	Europe & Central Asia	Upper middle income
Russian Federation	RUS	Europe & Central Asia	Upper middle income
Rwanda	RWA	Sub-Saharan Africa	Low income
Samoa	WSM	East Asia & Pacific	Upper middle income
San Marino	SMR	Europe & Central Asia	High income
São Tomé and Principe	STP	Sub-Saharan Africa	Lower middle income
Saudi Arabia	SAU	Middle East & North Africa	High income
Senegal	SEN	Sub-Saharan Africa	Lower middle income
Serbia	SRB	Europe & Central Asia	Upper middle income
Seychelles	SYC	Sub-Saharan Africa	High income
Sierra Leone	SLE	Sub-Saharan Africa	Low income
Singapore	SGP	East Asia & Pacific	High income
Sint Maarten (Dutch part)	SXM	Latin America & Caribbean	High income
Slovak Republic	SVK	Europe & Central Asia	High income
Slovenia	SVN	Europe & Central Asia	High income
Solomon Islands	SLB	East Asia & Pacific	Lower middle income
Somalia	SOM	Sub-Saharan Africa	Low income
South Africa	ZAF	Sub-Saharan Africa	Upper middle income
South Sudan	SSD	Sub-Saharan Africa	Low income
Spain	ESP	Europe & Central Asia	High income
Sri Lanka	LKA	South Asia	Upper middle income
St. Kitts and Nevis	KNA	Latin America & Caribbean	High income
St. Lucia	LCA	Latin America & Caribbean	Upper middle income
St. Martin (French part)	MAF	Latin America & Caribbean	High income
St. Vincent and the Grenadines	VCT	Latin America & Caribbean	Upper middle income
Sudan	SDN	Sub-Saharan Africa	Lower middle income
Suriname	SUR	Latin America & Caribbean	Upper middle income
Sweden	SWE	Europe & Central Asia	High income
Switzerland	CHE	Europe & Central Asia	High income
Syrian Arab Republic	SYR	Middle East & North Africa	Low income
Taiwan, China	TWN	East Asia & Pacific	High income
Tajikistan	TJK	Europe & Central Asia	Low income
Tanzania	TZA	Sub-Saharan Africa	Low income
Thailand	THA	East Asia & Pacific	Upper middle income
Timor-Leste	TLS	East Asia & Pacific	Lower middle income
Togo	TGO	Sub-Saharan Africa	Low income
Tonga	TON	East Asia & Pacific	Upper middle income
Trinidad and Tobago	TTO	Latin America & Caribbean	High income
Tunisia	TUN	Middle East & North Africa	Lower middle income
Turkey	TUR	Europe & Central Asia	Upper middle income
Turkmenistan	TKM	Europe & Central Asia	Upper middle income
Turks and Caicos Islands	TCA	Latin America & Caribbean	High income
Tuvalu	TUV	East Asia & Pacific	Upper middle income
Uganda	UGA	Sub-Saharan Africa	Low income
Ukraine	UKR	Europe & Central Asia	Lower middle income
United Arab Emirates	ARE	Middle East & North Africa	High income
United Kingdom	GBR	Europe & Central Asia	High income
United States	USA	North America	High income
Uruguay	URY	Latin America & Caribbean	High income
Uzbekistan	UZB	Europe & Central Asia	Lower middle income
Vanuatu	VUT	East Asia & Pacific	Lower middle income
Venezuela, RB	VEN	Latin America & Caribbean	Upper middle income
Vietnam	VNM	East Asia & Pacific	Lower middle income
Virgin Islands (U.S.)	VIR	Latin America & Caribbean	High income
West Bank and Gaza	PSE	Middle East & North Africa	Lower middle income
Yemen, Rep.	YEM	Middle East & North Africa	Low income
Zambia	ZMB	Sub-Saharan Africa	Lower middle income
Zimbabwe	ZWE	Sub-Saharan Africa	Lower middle income
